# Supplementary material for: Reduced CYFIP1 in Human Neural Progenitors Results in Dysregulation of Schizophrenia and Epilepsy Gene Networks
Source: PLoS One. 2016 Jan 29;11(1):e0148039. doi: 10.1371/journal.pone.0148039 (PMC4732616; doi:10.1371/journal.pone.0148039)
Supplement: S1 Table — (XLSX) [file pone.0148039.s001.xlsx]

## Sheet: S1 Table
S1 Table. Quality control metrics for RNA-seq data.
Line/Sample	Avg. # of Read Pairs	Avg. # of Mapped Read Pairs	Avg. % of Mapped Pairs	Avg. # of Properly Mapped Pairs	Avg % of Properly Mapped Pairs	# of Genes
						(TPM > 1)
C2 Control	2.99x107	2.80x107	0.9383	2.46x107	0.824	19724
C2 CYFIP1 KD	3.20x107	3.03x107	0.946	2.66x107	0.832	19913
C4 Control	2.59x107	2.30x107	0.8883	2.03x107	0.7857	18253
C4 CYFIP1 KD	2.64x107	2.42x107	0.9127	2.12x107	0.8023	18313
C5 Control	2.92x107	2.74x107	0.94	2.41x107	0.8273	18919
C5 CYFIP1 KD	2.65x107	2.47x107	0.935	2.22x107	0.8397	18301
