# Supplementary material for: Reduced CYFIP1 in Human Neural Progenitors Results in Dysregulation of Schizophrenia and Epilepsy Gene Networks
Source: PLoS One. 2016 Jan 29;11(1):e0148039. doi: 10.1371/journal.pone.0148039 (PMC4732616; doi:10.1371/journal.pone.0148039)
Supplement: S2 Table — (XLSX) [file pone.0148039.s002.xlsx]

## Sheet: S2 Table
S2 Table. Complete list of expressed genes in at least one donor line (TPM>1 in non-silencing control samples) from RNA-seq experiments.
mRNAs with a TPM<1 are indicated by an empty cell
geneID	geneSymbol	C2_NS_avg_TPM	C2_KD_avg_TPM	C4_NS_avg_TPM	C4_KD_avg_TPM	C5_NS_avg_TPM	C5_KD_avg_TPM
ENSG00000268895	A1BG-AS1	4.70507	5.08701	3.32223	5.72084	4.72347	3.60062
ENSG00000175899	A2M	619.668	461.247	96.3756	76.685	461.266	441.389
ENSG00000245105	A2M-AS1	3.42857	3.52486	5.2153	4.9348	2.46674	3.43715
ENSG00000184389	A3GALT2	3.16022	3.464			3.62973	3.48601
ENSG00000128274	A4GALT	3.07754	3.02686	4.85618	3.30645	3.9668	4.14922
ENSG00000118017	A4GNT	1.6665	2.98608	3.47966	4.77828
ENSG00000094914	AAAS	63.6106	71.3014	54.5066	59.4802	62.468	66.255
ENSG00000081760	AACS	15.8332	16.9888	19.4396	20.0016	16.5433	16.5685
ENSG00000114771	AADAC			4.54722	5.41605
ENSG00000109576	AADAT	36.5198	45.5866	29.1985	33.0161	46.2677	49.3721
ENSG00000158122	AAED1	8.57914	7.0459	7.5319	6.70348	6.82365	8.26512
ENSG00000103591	AAGAB	71.6565	70.1177	62.4001	57.1488	75.9951	85.4482
ENSG00000115977	AAK1	8.99843	8.47323	11.3851	10.4656	10.108	10.5053
ENSG00000087884	AAMDC	18.8421	19.6652	29.0844	25.1508	21.6351	24.6686
ENSG00000127837	AAMP	106.04	108.337	85.7683	87.2591	113.117	119.48
ENSG00000129673	AANAT	2.45624	1.94785	3.12413	2.54243	2.70111
ENSG00000131043	AAR2	63.6423	62.4685	53.365	60.1179	56.1676	57.8183
ENSG00000205002	AARD	2.57247	3.09283	3.43261	2.97338	3.95543	3.10349
ENSG00000090861	AARS	176.139	170.159	180.73	184.403	121.981	123.304
ENSG00000124608	AARS2	44.17	46.7025	29.4551	37.1396	35.5285	37.0727
ENSG00000266967	AARSD1	3.94574	3.45384	3.81775	3.03828	2.74932	2.81172
ENSG00000157426	AASDH	14.6271	16.4221	13.9216	16.2462	15.2763	17.6856
ENSG00000149313	AASDHPPT	54.9894	58.7539	48.5844	60.666	63.388	65.1425
ENSG00000008311	AASS	62.6783	85.5419	48.5243	51.2669	45.6645	48.962
ENSG00000108270	AATF	46.4423	34.4348	39.2894	35.0924	52.8223	64.6485
ENSG00000181409	AATK	3.08592	3.05008	3.13142	3.03499	2.81708	3.54741
ENSG00000225180	AATK-AS1	3.09999	2.14945			6.58933	4.03066
ENSG00000183044	ABAT	40.4235	46.8427	21.0132	20.6476	76.0547	72.4051
ENSG00000165029	ABCA1	40.0838	36.1765	32.7516	30.6996	38.3472	34.6762
ENSG00000154263	ABCA10	5.83049	9.19862	9.03977	9.53908	5.36209	5.47877
ENSG00000144452	ABCA12	3.21351	3.43333	5.34491	4.39279	3.60957	4.04689
ENSG00000179869	ABCA13	2.20593	2.41535	4.84295	5.3487	4.11158	4.32522
ENSG00000107331	ABCA2	33.1708	37.8887	35.6422	36.8774	43.4435	33.7151
ENSG00000167972	ABCA3	11.0928	12.0437	11.9603	12.1014	34.2571	32.0489
ENSG00000198691	ABCA4	4.91597	4.10291	5.01653	4.22707	3.72155	4.67472
ENSG00000154265	ABCA5	6.38072	7.53835	8.59334	7.82405	14.0822	13.4498
ENSG00000154262	ABCA6	4.9788	6.34273	7.81338	6.65788	5.74865	6.26426
ENSG00000064687	ABCA7	7.02685	8.92369	9.18338	10.4764	11.7619	11.1741
ENSG00000141338	ABCA8	12.911	13.5677	23.2709	24.8749	22.8169	24.3593
ENSG00000154258	ABCA9	9.9445	13.7666	15.9077	17.8085	8.8252	8.20947
ENSG00000231749	ABCA9-AS1			1.93561	1.94916
ENSG00000085563	ABCB1	3.40102	2.89931			4.5319	3.34822
ENSG00000135776	ABCB10	29.7016	31.855	23.4748	23.2039	28.529	28.6158
ENSG00000073734	ABCB11	2.90651
ENSG00000005471	ABCB4	9.26383	9.51871	4.02707	5.21275	3.68777	4.21245
ENSG00000004846	ABCB5	3.00863	5.80767	5.42492	3.87651
ENSG00000115657	ABCB6	3.3089	3.51058	3.46288	3.84703	3.6654	3.23735
ENSG00000131269	ABCB7	28.5838	30.3183	17.5979	21.1211	36.3002	34.0383
ENSG00000197150	ABCB8	25.528	29.301	20.7026	23.2009	22.938	20.9146
ENSG00000150967	ABCB9	4.36606	4.31326	3.95396	4.86675	4.69686	4.76988
ENSG00000103222	ABCC1	58.3279	58.3622	53.8628	53.6918	40.2956	32.8357
ENSG00000124574	ABCC10	27.1612	30.3292	29.925	29.6669	31.272	27.7154
ENSG00000023839	ABCC2	3.41412	3.11614	7.0813	4.34246	4.12425	5.02903
ENSG00000108846	ABCC3	1.97647	5.31254	3.97228	5.52909
ENSG00000125257	ABCC4	11.0121	8.45104	10.5694	10.2327	10.8584	11.6236
ENSG00000114770	ABCC5	34.7627	38.3601	34.5004	35.905	33.9507	33.3674
ENSG00000091262	ABCC6	3.27967	4.53884	3.80988	4.60041	2.81915	2.77723
ENSG00000006071	ABCC8	2.49268	2.34253	6.19404	5.22638	3.99591	8.07619
ENSG00000069431	ABCC9	5.75419	5.30227	4.12795	3.98465	7.11063	7.89039
ENSG00000101986	ABCD1	17.126	15.6506	22.466	23.3346	15.4134	12.8377
ENSG00000173208	ABCD2	2.68978	2.60313			3.33661	3.18509
ENSG00000117528	ABCD3	52.7036	49.433	37.7382	41.0204	50.2146	55.6389
ENSG00000119688	ABCD4	33.3603	36.4931	28.2969	29.9951	42.0339	38.59
ENSG00000164163	ABCE1	47.9721	43.1438	40.0016	46.6004	43.225	47.8157
ENSG00000204574	ABCF1	115.32	117.954	96.4903	98.7033	125.354	119.869
ENSG00000033050	ABCF2	69.8904	62.7965	65.0265	69.0584	63.3833	66.9718
ENSG00000161204	ABCF3	44.5604	48.4344	49.6398	52.5802	47.7785	46.0519
ENSG00000160179	ABCG1	12.5945	12.7883	4.23926	3.82437	7.41331	7.99021
ENSG00000118777	ABCG2	2.53388	3.03039			3.24488	6.53544
ENSG00000172350	ABCG4	4.08754	4.91089	4.92745	4.41422	4.31986	3.80626
ENSG00000138075	ABCG5	2.60238	1.51804	5.09738	4.12907	3.84811	4.22124
ENSG00000143994	ABHD1	2.42874	3.48784	5.83792	3.64194	2.36883	3.0147
ENSG00000144827	ABHD10	44.4369	51.3917	36.467	39.5168	52.5415	54.509
ENSG00000106077	ABHD11	19.4712	18.6092	14.6345	14.3933	19.6942	21.6515
ENSG00000100997	ABHD12	39.4151	38.1708	39.9758	42.2341	47.4836	48.0041
ENSG00000131969	ABHD12B	6.57198	2.40297	4.57239	4.87578	4.05446	2.01297
ENSG00000139826	ABHD13	17.3969	18.14	14.4385	15.4574	17.6306	17.154
ENSG00000248487	ABHD14A	7.52078	9.44345	8.68889	10.9321	10.9853	11.9321
ENSG00000114779	ABHD14B	13.1324	18.7756	27.8759	26.9823	13.5562	13.644
ENSG00000168792	ABHD15	6.8311	7.47915	11.0588	11.4687	10.8724	10.6584
ENSG00000204427	ABHD16A	2.35233	2.49541	2.17953	1.94856	2.7043	2.47818
ENSG00000183260	ABHD16B	8.09862	9.28213	5.87708	6.75307	8.50337	5.54709
ENSG00000129968	ABHD17A	35.3066	36.0338	27.9809	30.3054	34.1407	28.5915
ENSG00000107362	ABHD17B	35.3805	38.6467	23.0305	23.3303	33.6437	38.5282
ENSG00000136379	ABHD17C	45.9279	46.3354	25.326	26.2983	81.3493	87.4708
ENSG00000140526	ABHD2	41.4188	46.3824	27.0387	25.5974	45.6386	43.6788
ENSG00000158201	ABHD3	14.5714	15.3593	6.85166	7.10284	18.5362	20.6619
ENSG00000100439	ABHD4	54.5415	55.9092	50.961	41.8207	65.8003	60.2396
ENSG00000011198	ABHD5	14.4113	13.9488	16.4701	11.6821	16.9706	15.7751
ENSG00000163686	ABHD6	8.01656	8.31646	10.4829	8.85111	10.9811	9.79907
ENSG00000127220	ABHD8	18.0199	21.0941	16.5075	18.4993	18.1539	12.0453
ENSG00000136754	ABI1	48.3643	48.8875	49.6761	51.5083	59.4584	63.5599
ENSG00000138443	ABI2	37.775	40.6043	23.8445	25.8233	54.4184	57.4857
ENSG00000108798	ABI3	2.44586	2.69954			2.29758	3.62451
ENSG00000154175	ABI3BP	6.09851	6.35693	48.4915	41.3516	3.96308	4.92414
ENSG00000097007	ABL1	159.276	172.195	236.763	259.647	132.535	124.923
ENSG00000143322	ABL2	17.7909	13.2703	29.1403	23.0185	15.5635	14.5395
ENSG00000099204	ABLIM1	122.086	109.719	49.9798	47.636	97.8166	121.233
ENSG00000163995	ABLIM2	4.36168	3.84066	3.82052	3.60019	4.10855	5.56118
ENSG00000173210	ABLIM3	2.9542	2.48109	3.31671	3.2833	3.29157	4.51788
ENSG00000175164	ABO			1.73418	1.10644
ENSG00000159842	ABR	46.8119	48.8313	52.6191	56.4085	44.8515	40.8373
ENSG00000146386	ABRACL	57.8386	48.5947	50.7576	49.1672	61.682	74.5973
ENSG00000146109	ABT1	46.1484	45.2244	32.4228	40.2193	39.0308	38.6165
ENSG00000114626	ABTB1	7.84414	8.87112	9.94154	10.9901	6.92935	6.81279
ENSG00000166016	ABTB2	14.7169	11.5414	12.8139	10.7618	90.4612	69.4539
ENSG00000225007	AC000067.1			6.21478	5.89825
ENSG00000273212	AC000068.10			1.39225	3.15456	2.51487	1.73587
ENSG00000185065	AC000068.5	1.79254	1.95813			1.93923	1.80399
ENSG00000243107	AC000120.7	2.08947	1.48372	2.02676	2.3371	1.72752	1.46435
ENSG00000224138	AC000123.4	9.95523	9.11684	13.286	12.6103	17.2559	12.0703
ENSG00000273216	AC002059.10	3.22519	2.07266
ENSG00000237813	AC002066.1			1.66233	2.55389	1.89571
ENSG00000224505	AC002117.1			1.25027
ENSG00000235560	AC002310.12			1.624	1.56744	1.91965	2.78734
ENSG00000236481	AC002331.1	22.2384	11.9798			23.7008	23.1477
ENSG00000267439	AC002398.11					1.57982	2.70939
ENSG00000267049	AC002398.13	3.44142	4.06422	2.58907	1.95204	3.68637	3.34961
ENSG00000225872	AC002398.5	2.1227	3.45762
ENSG00000236472	AC002401.1					2.37695
ENSG00000236197	AC002429.5	2.64498	2.726
ENSG00000237819	AC002454.1	10.187	9.74859	6.58294	7.00984	17.0401	16.4254
ENSG00000223969	AC002456.2	6.86592	6.86659	7.67427	6.93206	5.19746	6.98187
ENSG00000241764	AC002467.7	2.11592	2.78618			4.65835	5.64486
ENSG00000269103	AC002472.1	10.9423	7.55248			9.3517	14.2776
ENSG00000187905	AC002472.13	3.11998	2.14587			4.99527	1.74959
ENSG00000232759	AC002480.3			3.40972	4.01672	1.7701	2.46693
ENSG00000232949	AC002480.4			6.10022	6.13
ENSG00000259810	AC002519.8	2.1659	3.2025	2.37118	1.85501	3.07805
ENSG00000227782	AC002553.1	6.71156	5.90053	4.50604	3.13257	3.33289	7.37802
ENSG00000268266	AC003005.2	2.82053	4.40754
ENSG00000226965	AC003088.1	6.38328	1.69324
ENSG00000223561	AC003090.1	3.11496	3.52786	3.30319	3.0513	2.74191	2.85643
ENSG00000267750	AC003102.3	1.56728	1.7557	3.47485	3.6567	1.55377	2.90343
ENSG00000236194	AC003104.1	2.78643	1.98858
ENSG00000234494	AC003665.1	3.75801	3.03575	5.92917	4.06673	3.42554	4.24944
ENSG00000268392	AC003682.16	5.14323	7.2252	6.23204	5.80562	7.10569	6.55454
ENSG00000268564	AC003956.1	12.0725	17.0708	10.9857	8.48178	22.5819	14.0058
ENSG00000232821	AC003986.6	7.06555	8.34583	4.50016	5.31933	3.44538	4.23782
ENSG00000236536	AC003986.7	5.12416	2.87304			3.28672	1.66583
ENSG00000228113	AC003991.3					3.25493	5.77174
ENSG00000268948	AC004017.1	13.2644	17.1163	14.396	15.2737	17.7825	14.5696
ENSG00000236754	AC004019.13	1.87399	1.36226			1.70448	2.50712
ENSG00000223442	AC004041.2	2.08936	1.83713	4.82308	2.07391
ENSG00000246774	AC004051.2			4.50811	5.11319	3.80912	4.86794
ENSG00000245384	AC004053.1	1.60558	1.56669	2.34333	2.17655	1.59994	1.79465
ENSG00000250522	AC004066.3	6.63775	7.95672			11.4075	18.2752
ENSG00000273447	AC004067.5	5.06926	6.39665	5.07367	5.51732	5.71865	6.36232
ENSG00000251259	AC004069.2	10.181	9.05506	7.84185	7.21124	8.05446	7.26772
ENSG00000226851	AC004112.4	11.5676	7.5266			19.3791	9.64162
ENSG00000261008	AC004158.2			2.30847	1.64118	1.79722	2.58125
ENSG00000230435	AC004160.4	1.68656	2.05042
ENSG00000267778	AC004221.2	3.89983	2.68399	5.35107	7.31557	6.6612	4.95223
ENSG00000230612	AC004237.1	3.75028	2.60095			5.73811	3.18506
ENSG00000270143	AC004257.3	31.2451	32.2115	18.5401	24.3112	27.8818	31.7178
ENSG00000005189	AC004381.6	10.0547	10.4453	5.37766	7.42932	8.30081	9.50642
ENSG00000269131	AC004447.2	20.228	22.4729	19.788	21.2682	25.3465	25.2639
ENSG00000261204	AC004449.6	5.04549	5.23737			4.718	3.31219
ENSG00000260924	AC004463.6	5.40827	6.14694	3.93267	4.41492	5.1525	6.27879
ENSG00000272682	AC004471.10	3.10312	2.22579
ENSG00000223461	AC004471.9	4.15171	2.99742
ENSG00000230333	AC004538.3			1.81913	2.2753
ENSG00000225792	AC004540.4	2.02659	3.06949	1.93561	2.29738	4.18043	4.25936
ENSG00000214870	AC004540.5	4.52439	4.29963	6.06655	5.33692	4.60177	5.87688
ENSG00000229893	AC004549.6	2.78288	1.46366			1.5401	1.31129
ENSG00000228554	AC004837.5	5.97082	2.23967			5.62805	6.70738
ENSG00000175873	AC004840.9	5.66674	6.97895	7.22051	6.14898	8.40452	8.48748
ENSG00000242687	AC004893.11	4.02079	4.68114	3.53718	3.67673	5.05884	5.17316
ENSG00000267970	AC004899.1			8.33926	3.96651
ENSG00000203446	AC004988.1			2.78221	3.28534
ENSG00000213888	AC005003.1	10.6861	12.3103	9.28995	7.57035	12.7724	11.8789
ENSG00000231255	AC005009.1	3.19406	3.44444
ENSG00000233073	AC005009.2			3.24848	4.7144
ENSG00000228421	AC005013.5	2.69525	3.30655	5.06497	2.68425
ENSG00000224017	AC005022.1	3.20335	5.30208	6.40718	3.4982
ENSG00000204380	AC005042.4	2.2663	2.00023	3.14848	2.63354	2.35442	3.37608
ENSG00000243004	AC005062.2	165.961	147.732	170.147	143.333	180.15	179.362
ENSG00000224046	AC005076.5	2.24647	4.55384	3.85234	2.61948	3.85865	4.63811
ENSG00000214871	AC005082.1	4.59548	1.66028	2.38837	1.47349	5.40779	9.22084
ENSG00000223374	AC005104.3	19.8841	17.6345	18.3572	19.7725	16.5629	14.3765
ENSG00000234899	AC005152.2	2.43906	1.81579	5.91936	3.09972	3.0288	4.2871
ENSG00000196295	AC005154.6	5.93251	6.39343	7.60675	6.66956	7.10591	8.12482
ENSG00000269694	AC005197.2	3.39579	4.93453	4.46521	4.39978	7.25893	7.34455
ENSG00000231595	AC005224.2	4.26883	4.8508	5.33395	4.04459	4.82516	4.49688
ENSG00000268030	AC005253.2	2.1148	2.92062	2.65956	3.29829	3.15389	2.64311
ENSG00000226690	AC005281.1			7.95294	4.62496
ENSG00000267283	AC005306.3	3.77734	6.03264	5.57269	6.71893	7.51584	5.39436
ENSG00000267243	AC005307.3	2.68987	2.83987			3.10923	6.06012
ENSG00000233002	AC005324.6			3.35775	2.00601	1.19431
ENSG00000267372	AC005330.2	4.5578	5.56027	5.20618	4.75144	4.30278	5.97325
ENSG00000262686	AC005356.1	4.84658	7.19222	11.767	10.5753	6.3534	7.05595
ENSG00000269191	AC005387.2	4.62732	5.28253	10.5434	5.48659	4.76907	9.39127
ENSG00000268938	AC005387.3	7.95383	10.2044	10.0874	6.78298	4.93057	11.7045
ENSG00000267159	AC005391.2	1.85074	2.73805
ENSG00000222012	AC005481.5	2.12262	3.08777			4.0184	4.48395
ENSG00000267985	AC005488.1	9.83035	5.6875			5.42766	1.8202
ENSG00000267421	AC005498.3			6.28613	1.64395
ENSG00000258559	AC005519.4	8.25188	9.13543	7.64115	8.12558	11.8942	12.8063
ENSG00000230825	AC005532.5			3.91758	6.59543
ENSG00000224903	AC005534.8	2.13845	4.0703			1.8839
ENSG00000266897	AC005546.2	4.22602	4.18967	8.56449	5.55519	9.21579	5.4815
ENSG00000268024	AC005549.3	5.7112	3.7898	3.28127	5.67733	2.78245	3.07726
ENSG00000237070	AC005550.3	2.94047	2.56114	4.72327	3.1285
ENSG00000229108	AC005550.4	7.31457	9.58739	30.1889	38.9812	6.3476	8.79933
ENSG00000225974	AC005550.5			5.47973	13.5652
ENSG00000214719	AC005562.1	33.4049	32.223	21.8578	25.7026	41.6144	43.6391
ENSG00000236714	AC005592.1	7.83689	8.51188	12.4465	9.70124	13.1671	12.1137
ENSG00000231185	AC005592.2	10.5876	6.81831	16.6248	9.71392	12.9752	14.8786
ENSG00000261757	AC005592.3	3.79005	3.54067	7.74506	9.66062	6.8142	6.35326
ENSG00000249034	AC005609.1	3.97598	3.77051	3.20414	3.77847	3.30484	3.89758
ENSG00000272070	AC005618.6	2.11125	2.53936			1.82326	4.55553
ENSG00000267201	AC005624.2	7.67544	6.94238
ENSG00000228649	AC005682.5	2.14369	2.41267	3.67903	5.10061	4.1127	4.9382
ENSG00000235664	AC005682.8			6.0089	9.12743
ENSG00000230971	AC005703.3	4.46238	2.78796
ENSG00000254099	AC005740.5	1.55979	2.04539	3.48182	3.05824	3.04463	1.94606
ENSG00000271871	AC005740.6	2.97774	3.00762	7.19556	1.45848
ENSG00000272154	AC005754.7	4.81348	3.4909	4.00262	4.59379	4.38121	5.88598
ENSG00000272108	AC005754.8	6.04971	6.50462	6.6234	5.53986	5.75051	5.68548
ENSG00000268189	AC005785.2	3.94139	4.70356	4.75167	3.14703	3.26391	3.66279
ENSG00000267473	AC005789.11	10.6432	8.29019	8.92669	5.85767	20.3723	19.0458
ENSG00000206044	AC005841.1	4.33064	4.38188	8.86718	8.27921	4.85191	6.40577
ENSG00000205325	AC005863.1					4.73288	3.69163
ENSG00000269019	AC005932.1	2.07965	2.67715			8.35215	6.65211
ENSG00000266926	AC005943.4	5.79016	5.2956	4.6179	5.21713	5.21729	4.87344
ENSG00000267161	AC005943.5	16.0275	14.3631	11.1627	10.779	16.4452	16.0729
ENSG00000267138	AC005954.3	3.14594	1.7565
ENSG00000268891	AC006014.1	9.20508	12.0104	14.0875	11.9631	6.17118	6.05232
ENSG00000234286	AC006026.13	3.87135	2.59235			2.24438	1.15335
ENSG00000227719	AC006042.6	3.60671	5.10528	2.47264	4.39905	4.78957	5.26013
ENSG00000233108	AC006042.7	2.77138	1.68411			2.40404	1.59192
ENSG00000267192	AC006116.12	3.92819	4.78
ENSG00000267549	AC006116.17			2.65959	1.78933
ENSG00000267710	AC006116.20	2.86825	5.11132	6.53823	6.86711	5.18125	7.02946
ENSG00000267776	AC006116.24	37.9032	34.9778	51.0268	55.8111	46.7222	51.5178
ENSG00000266958	AC006126.3			4.88383
ENSG00000267045	AC006126.4	10.165	6.38956	18.9789	11.6182	6.82783	5.92187
ENSG00000249502	AC006160.5					5.21244	1.72921
ENSG00000268460	AC006262.6	2.70045	2.55778	4.05757	3.4708
ENSG00000269483	AC006272.1	4.74366	1.54048			5.22516	6.99274
ENSG00000267530	AC006273.5	2.61604	3.90379
ENSG00000234210	AC006372.4	2.49904	2.37439
ENSG00000236861	AC006378.2	5.2113	10.3252	8.72235	7.70062	7.38491	6.88189
ENSG00000246095	AC006445.8					4.16725	3.58346
ENSG00000228509	AC006460.2	1.31897	2.05229	1.06787	3.21083
ENSG00000204957	AC006486.1	3.16548	3.35404	5.88488	2.43132	5.36898	4.79087
ENSG00000261342	AC006538.1	3.67854	5.03998	5.31525	4.24092	5.36283	5.86801
ENSG00000236540	AC006547.13	6.45377	7.49535	7.05198	7.92242	8.522	8.198
ENSG00000234409	AC006547.14	8.55504	11.0888	6.34005	4.6884	24.1177	24.6767
ENSG00000235478	AC006946.15			9.56533
ENSG00000273203	AC006946.16			3.06775	2.63866	2.96168	4.47357
ENSG00000229127	AC007038.7	2.51725	4.78744	3.98341	3.91766	3.55907	3.9757
ENSG00000228384	AC007040.6			3.2989	2.29894	2.22263	1.03559
ENSG00000237689	AC007064.24					2.20283	3.43988
ENSG00000233723	AC007092.1	43.2409	44.0248	126.144	45.3632	61.1463	80.1166
ENSG00000231172	AC007099.1	5.76591	3.75707	8.81333	7.73755
ENSG00000269124	AC007193.10	2.265	5.00121	2.62711	5.26407	2.6211	3.94015
ENSG00000268461	AC007204.1	7.41622	10.149			9.52209	6.08705
ENSG00000267268	AC007204.2	4.56502	4.66141	5.58726	3.50967	4.51578	2.31674
ENSG00000269696	AC007228.11	3.1045	3.0459	4.1905	5.95366	3.65412	4.24214
ENSG00000268568	AC007228.9	9.74685	7.58712	11.1971	19.6831	16.8517	18.0173
ENSG00000231312	AC007246.3	7.29158	7.95888	9.25179	9.26066	6.3637	6.02764
ENSG00000217258	AC007249.3					5.7747	4.19429
ENSG00000223813	AC007255.8	1.88764	2.61534	3.34228	2.89718	2.23053	3.41374
ENSG00000226925	AC007271.3	1.65811	2.12246	4.4749	1.90622
ENSG00000227014	AC007285.6	4.87525	3.54499	4.34161	5.18634
ENSG00000231519	AC007285.7	4.777	4.82193			7.40134	10.5177
ENSG00000269318	AC007292.3	1.96994	1.79699			2.03026	2.48425
ENSG00000269807	AC007292.4	2.20233	1.55761	1.78096	3.2453
ENSG00000267980	AC007292.6	3.97426	5.46073			2.31282	3.68345
ENSG00000269425	AC007292.7	5.76062	4.19956			7.31407	3.93944
ENSG00000234252	AC007308.6	2.16568	2.56011	3.96979	3.72967	4.48261	2.95902
ENSG00000224063	AC007319.1	1.96778	2.6606	4.70147	4.45088	2.05578	2.00151
ENSG00000225216	AC007362.3			2.52534	4.77356	3.2833	3.39232
ENSG00000226756	AC007365.3	3.11568	2.94476	6.6744	2.91501
ENSG00000268688	AC007382.1	11.6711	8.65154	9.15471	8.28354	14.2923	18.0994
ENSG00000227946	AC007383.3	6.39439	7.0759	4.8663	7.53407	10.6738	8.82887
ENSG00000218739	AC007390.5	12.5786	13.7679	20.0756	21.0095	26.1742	32.2411
ENSG00000232046	AC007392.3	6.24582	5.71269			5.93235	4.70974
ENSG00000217075	AC007401.2	5.24177	3.12547	3.67422	2.50585	2.01998	1.89256
ENSG00000222033	AC007405.2					2.47035
ENSG00000234350	AC007405.4					5.44176
ENSG00000239467	AC007405.6	4.28745	3.50145	4.73791	5.29704	4.18342	8.74097
ENSG00000235934	AC007405.8	1.50171
ENSG00000268503	AC007421.1					4.47879	2.91699
ENSG00000267893	AC007461.1	2.61829
ENSG00000226101	AC007461.2					2.20691	1.94687
ENSG00000228878	AC007551.3	3.82893	3.4181	6.0397	8.20303	3.61377	6.04411
ENSG00000244055	AC007566.10	3.78051	4.26714	3.48059	4.82242	4.86898	4.42453
ENSG00000242539	AC007620.3	25.0501	23.2679	22.2401	22.104	19.4061	23.5262
ENSG00000233251	AC007743.1			5.35791	4.29069	3.05812
ENSG00000236841	AC007750.5	1.74246	2.16613	3.23458	2.71193
ENSG00000267213	AC007773.2	2.80891	2.29409	7.01287	1.16467	3.24587	4.35626
ENSG00000267662	AC007796.1	4.90214	4.52179	5.92414		3.11173
ENSG00000234902	AC007879.2			3.49889	6.88615
ENSG00000223725	AC007879.5			3.43818	1.13441
ENSG00000229647	AC007879.7	3.09929	2.51354	2.76633	4.24032	3.47266	2.42068
ENSG00000234572	AC007880.1					3.85636	1.23151
ENSG00000266311	AC007952.4			2.30556
ENSG00000226747	AC007966.1	5.07853	2.57254			5.31512	4.069
ENSG00000234281	AC007970.1	10.0163	11.7283	10.4162	12.9501	10.1822	8.72292
ENSG00000227365	AC008060.5	7.69013	7.40526			12.368	19.2484
ENSG00000218672	AC008060.7	3.39651	3.47219			2.58505	3.55429
ENSG00000236544	AC008060.8					9.74596	4.61131
ENSG00000230918	AC008063.2			6.24317	2.51596
ENSG00000237031	AC008067.2	1.91724	2.35416
ENSG00000232642	AC008073.7	4.7425				3.14783	6.15904
ENSG00000223935	AC008074.3					6.17605	5.62891
ENSG00000260907	AC008088.4	2.00639	3.02891	2.44913	4.01285
ENSG00000161103	AC008132.13	1.79541	1.95105
ENSG00000231646	AC008174.3	4.07528	2.61386			4.33166	5.15993
ENSG00000223642	AC008277.1			1.34579	1.00487
ENSG00000268208	AC008372.1	9.3829	11.924
ENSG00000232324	AC008440.10	8.03253	4.88018
ENSG00000267838	AC008746.12	4.57312	6.8085	7.17437	10.4958	4.67097	7.25615
ENSG00000228323	AC008753.6	6.84006	5.10564
ENSG00000228737	AC008781.7					1.80254	2.297
ENSG00000269688	AC008982.2	8.6445	9.3767	9.64027	11.8543	11.7147	12.4894
ENSG00000267751	AC009005.2	4.14847	5.3055			5.10156	4.06938
ENSG00000271824	AC009014.3	5.83689	5.94766	3.07475	3.44778	3.74954	4.68886
ENSG00000269047	AC009041.2					2.78245	1.79465
ENSG00000237718	AC009095.4	3.83379	4.21593			6.56977	4.82827
ENSG00000261404	AC009120.4			5.04803
ENSG00000260884	AC009120.5	14.783	19.0786	19.4985	19.7299	16.8162	13.2211
ENSG00000259972	AC009120.6	11.969	18.308	13.8115	16.7796	9.63769	12.9621
ENSG00000261690	AC009133.12	10.3944	16.0629	10.8016	9.41557	14.5465	13.1374
ENSG00000238045	AC009133.14	1.26402	1.8947
ENSG00000261238	AC009166.5					2.57187
ENSG00000242628	AC009228.1	1.67724	1.84703			2.97453
ENSG00000235066	AC009303.1	1.5909	1.56669	1.93561	1.73123
ENSG00000226363	AC009336.24	1.65838	1.96525	3.29441	1.69403
ENSG00000216895	AC009403.2	6.40102	6.23415	7.37327	5.24654	7.12882	7.12174
ENSG00000236255	AC009404.2	2.68116	3.45279	5.04488	4.87952	4.8019	4.31178
ENSG00000223911	AC009480.3	1.70223	1.23404			1.58459	1.8373
ENSG00000232411	AC009495.3	7.18306	5.65936	5.82623	6.87801	3.74605	5.0927
ENSG00000229195	AC009495.4	5.21272	1.0254			1.58548	1.23733
ENSG00000231609	AC009501.4	2.99077	4.25303	3.64504	3.45368	3.69283	4.14652
ENSG00000224152	AC009506.1	3.51544	3.45976	2.93128	2.53862	5.20905	3.68053
ENSG00000231794	AC009542.2					4.38436	4.15396
ENSG00000223960	AC009948.5	10.0415	10.7723	10.2926	10.2442	15.1926	15.3529
ENSG00000225963	AC009950.2			2.67097	1.45054
ENSG00000226266	AC009961.3	4.83149	6.82511	10.9043	5.24174	4.73259	6.07032
ENSG00000233491	AC010091.1			3.47797	3.41605
ENSG00000228763	AC010095.5	6.46931	5.20423			5.5132	1.44792
ENSG00000236107	AC010127.3					2.74813	6.5628
ENSG00000224490	AC010127.5	2.11103	3.61463			4.46079	1.71193
ENSG00000223923	AC010136.2	2.64161	2.2662
ENSG00000249249	AC010226.4	1.56058	1.08556
ENSG00000267219	AC010504.2	5.28776	6.14715	6.93414	14.6067	6.22723	10.3485
ENSG00000268686	AC010524.2	3.66105	4.58052	5.56742	3.9986	3.90847	5.25362
ENSG00000268157	AC010524.4	5.93365	12.1541	7.25658	7.33842	4.17683	10.3246
ENSG00000267183	AC010525.6	4.73372	2.51169	6.68915	7.90173	5.24467	5.01234
ENSG00000267018	AC010525.7	2.59429	2.40727	4.84668	3.84629	4.06978	5.0911
ENSG00000226180	AC010536.1	2.65233	3.19173	4.62438	3.94235	3.51104	4.14011
ENSG00000267443	AC010641.1			5.60828	4.68695
ENSG00000242540	AC010729.1	10.6057	18.298	10.602	9.16403	22.7404	22.9687
ENSG00000236106	AC010729.2	1.73676	1.98987			3.44746	3.298
ENSG00000228577	AC010731.2	10.6338	6.57751	9.78394	8.23881	4.91608	10.2079
ENSG00000265205	AC010761.13	4.276	4.32654	5.53698	4.9949	6.0751	6.14162
ENSG00000264577	AC010761.8	13.6104	11.3862	9.96064	10.297	10.5867	12.7552
ENSG00000265474	AC010761.9	4.29151	7.53862	2.50438	3.69194	9.37343	4.17455
ENSG00000234936	AC010883.5	2.86593	5.99562	4.33422	2.51696	2.5395	4.88297
ENSG00000226953	AC010890.1			3.33928	2.76616
ENSG00000226853	AC010894.3	4.31478	3.14406	6.20565	3.06024	4.70678	3.24389
ENSG00000237798	AC010894.5	1.96031	1.42394			1.99865	2.90463
ENSG00000230065	AC010974.3					5.24135
ENSG00000231731	AC010976.2	4.54936	4.70332	5.70468	7.85609	7.89306	4.48161
ENSG00000235586	AC011247.3	6.35011	7.44406			6.77641	6.06017
ENSG00000236510	AC011284.3					3.79271	3.09
ENSG00000226702	AC011306.2	11.9901	18.6258			7.15523	7.88266
ENSG00000213922	AC011500.1	2.9594	2.23263
ENSG00000268423	AC011551.3	2.34469	1.99688
ENSG00000223436	AC011625.1					4.46143	3.4466
ENSG00000231638	AC011738.4	1.48798	1.8847	4.78177	2.78786
ENSG00000235092	AC011747.7	2.91261	2.71681	4.47067	4.3707	2.80198	2.94763
ENSG00000229233	AC011891.5			7.21738	4.91807
ENSG00000260396	AC012065.7	8.4734	5.70236	18.3606	12.591
ENSG00000228835	AC012123.1	1.80862				1.97855	1.54001
ENSG00000234327	AC012146.7	12.4987	15.5533	9.24103	9.02189	8.36658	8.95666
ENSG00000204685	AC012307.3	7.43912	8.86297	8.21609	7.23351	6.94394	7.64529
ENSG00000226686	AC012309.5			4.68884	4.23566	5.00724	5.56465
ENSG00000237017	AC012314.8	1.44407	1.62671	2.01565	2.1674	2.49615	2.39855
ENSG00000203327	AC012358.7	4.70734	5.10859	7.59842	6.90969	6.93529	7.28642
ENSG00000240401	AC012358.8			3.18814	2.76191	1.83429	2.56118
ENSG00000235319	AC012360.4	2.76976	1.77389
ENSG00000238273	AC012360.6	2.87898	3.12258	4.52074	4.50211	2.73809	6.4489
ENSG00000228079	AC012368.1	5.55432	4.29825	8.05636	4.19544	4.41059	3.58607
ENSG00000243389	AC012442.5	6.22789	4.35413	8.85993	5.60575	3.13781	8.84409
ENSG00000228251	AC012442.6	3.11853	3.27325
ENSG00000214184	AC012487.2	3.34997	3.21145	7.87249	6.38772	2.95655	2.45954
ENSG00000229941	AC012499.1			2.41587	1.53465
ENSG00000232520	AC012507.3			4.05988
ENSG00000231092	AC012513.6			2.57295	1.78012
ENSG00000260597	AC012531.25	6.57355	8.73953	7.39367	6.61149
ENSG00000237525	AC012668.2	2.73438	3.48078	7.03369	2.84663
ENSG00000272888	AC013394.2	24.1643	29.8323	21.7164	23.9998	28.8869	27.0808
ENSG00000235597	AC013402.2	5.51029	7.20059	3.48297	3.48002	5.35345	5.41197
ENSG00000268412	AC013449.1	164.254	130.786	141.456	146.002	212.295	181.169
ENSG00000229727	AC013460.1	4.09105	2.9263			2.93636	1.67354
ENSG00000205500	AC013472.3	2.68043	1.4312			3.23899	3.1085
ENSG00000230286	AC013472.4	2.21718	5.00269			3.98914	2.86219
ENSG00000266999	AC015849.16	2.12705	2.24175	3.39012		4.20376	3.88484
ENSG00000267025	AC015849.19	32.2479	40.8825	29.5181	37.6605	32.4697	29.1279
ENSG00000237805	AC015849.2			8.15057	7.05917	5.71243	3.47444
ENSG00000227279	AC015933.2	5.76615	3.47152	7.3405	4.14188	9.07648	7.70117
ENSG00000224746	AC015987.1			3.18328	1.92986
ENSG00000225868	AC016582.2	2.14697	3.42981	3.619	1.97374	3.86567	7.6519
ENSG00000269600	AC016629.3	4.7475	2.95293	3.75625	3.80671	5.65999	6.62835
ENSG00000267858	AC016629.8	4.14545	5.37061	5.8877	6.76692	5.35288	5.5092
ENSG00000235635	AC016644.1	3.35277	4.93926	9.34706	7.40226	2.46474	3.37691
ENSG00000189223	AC016683.6	2.57266	2.029	4.40233		2.05967	3.2552
ENSG00000226505	AC016700.3	4.35205	3.28283
ENSG00000231327	AC016700.5	4.53341	4.986			4.70722	5.08738
ENSG00000222005	AC016722.1	2.69802	2.89377
ENSG00000239332	AC016722.2	3.21575	3.01384	4.19495	4.52384	2.05951	2.97836
ENSG00000228925	AC016722.4	1.92919	2.42732	2.46023	2.23664	3.67228	2.9122
ENSG00000224043	AC016725.4	3.8028	4.57688	4.72968	3.53574	4.65193	2.47237
ENSG00000231826	AC016735.2	2.52307	3.16183	2.62095	4.25028	3.37437	3.15864
ENSG00000233978	AC016735.3	2.68311	1.44332
ENSG00000230140	AC016738.3	1.71313	1.56669			2.17618
ENSG00000234997	AC016745.3	6.09346	3.28617			9.39192	11.1548
ENSG00000212978	AC016747.3	11.4472	13.2833	10.5891	10.6648	15.8629	14.0374
ENSG00000186235	AC016757.3	3.50096	4.88699	5.08576		3.4207	3.96551
ENSG00000233559	AC016831.7	2.39892	3.97002	5.30195	6.31056
ENSG00000232377	AC016910.1	2.26994	2.03236	3.34687	1.75811	3.39761	1.93404
ENSG00000229915	AC016999.2	2.25869	2.55783	7.80065	4.55506	11.1784	4.81049
ENSG00000224959	AC017002.2			3.25212	2.11811	3.30419	3.17979
ENSG00000163364	AC017048.3	8.11247	9.11499	8.00287	7.90826	2.67776	5.00075
ENSG00000224577	AC017048.4	3.11067	1.88218
ENSG00000227359	AC017074.2	5.17917	5.33275	6.87331	8.19812	6.30825	5.02905
ENSG00000228486	AC017099.3	5.82686	6.28274	6.71319	5.90373	5.48584	5.43493
ENSG00000224376	AC017104.6	2.96242	3.59572	4.82088	4.32301	3.76538	2.75428
ENSG00000229839	AC018462.2	2.99877	2.63432	4.54619	2.18578	3.02081	3.92247
ENSG00000231453	AC018470.4	2.65218	3.1265			2.69957	3.69784
ENSG00000227544	AC018647.3	4.59898	5.07618	3.63316	3.22958	3.16247	3.97058
ENSG00000233639	AC018730.1	90.2146	80.844	10.0671	8.48541	204.708	198.995
ENSG00000229743	AC018730.3	4.93358	5.1427			5.25073	6.22377
ENSG00000239587	AC018730.4					1.31606	1.66154
ENSG00000236859	AC018737.1	7.47168	10.4145	6.35829	7.80129	9.86456	9.9048
ENSG00000167765	AC018755.1	3.45021	3.21822	6.59138	4.07919	4.78291	4.1174
ENSG00000267808	AC018755.17					3.92741
ENSG00000267896	AC018766.4	9.27104	7.96696	3.80461	4.60581	8.19006	9.45304
ENSG00000269352	AC018766.5	16.607	24.3464	11.8539	14.4665	18.4502	15.5935
ENSG00000268047	AC018766.6	6.2018	5.99054	4.28262	3.58521	4.00588	4.94485
ENSG00000235978	AC018816.3	1.98065	1.24767
ENSG00000268846	AC018867.2	2.49986	1.91499	2.15586	4.16903	1.70072	3.45353
ENSG00000236449	AC018890.6					3.82857	2.72551
ENSG00000223884	AC019048.1					5.17371	1.84726
ENSG00000236039	AC019117.2	7.48765	3.72918
ENSG00000234423	AC019118.2	2.68875	1.82271
ENSG00000226649	AC019118.4	4.87797	1.66733
ENSG00000227363	AC019172.2	3.1866
ENSG00000233255	AC019181.2	3.55438	4.7581
ENSG00000234584	AC019186.1			5.93645	3.18976
ENSG00000268328	AC019206.1	3.83603	2.93058
ENSG00000256530	AC019294.1	1.6072		1.1851	1.43528
ENSG00000237133	AC020594.5	2.13067	3.08294	4.95039	6.71534	7.03174	1.07519
ENSG00000262477	AC021224.1	1376.52	1608.98	748.904	926.549	1111.68	1212.96
ENSG00000196355	AC021860.1	5.62762	6.72676	6.33243	8.3443	5.51257	5.01897
ENSG00000206567	AC022007.5	6.61415	7.46211	5.64017	4.94663	5.82401	8.90902
ENSG00000268093	AC022154.7			3.79029	2.37026	2.44997	2.84533
ENSG00000225940	AC022431.2			5.55192	4.78278
ENSG00000197604	AC022532.1			2.28406
ENSG00000259921	AC022819.3			4.37801	3.30695
ENSG00000206176	AC023490.1	1.95105	2.06455
ENSG00000235704	AC023490.2					1.28153	1.35546
ENSG00000212997	AC023632.1	2.31268
ENSG00000236833	AC024560.2					2.41832
ENSG00000204533	AC024580.1	6.61494	7.38098	9.95239	11.0691	9.93454	11.0883
ENSG00000244063	AC024704.2	2.4994	2.83916
ENSG00000177340	AC024940.1					1.7448	1.82527
ENSG00000224713	AC025165.8	4.92585	5.51702	5.42539	5.9003	2.69351	2.89704
ENSG00000215068	AC025171.1	2.57252	3.00208	5.96629	4.88103	2.186	3.97077
ENSG00000179859	AC025335.1	3.34378	4.36885	3.59032	4.79853	4.72434	5.82629
ENSG00000225798	AC025918.2	2.84457	4.54109	2.02818	3.36108	2.76557	1.89939
ENSG00000225930	AC026150.5					1.12735	2.16671
ENSG00000260693	AC026150.8	2.03014	5.26209	3.49223	4.0627	2.24429	4.66342
ENSG00000233912	AC026202.3	5.30892	2.04642
ENSG00000268865	AC026310.1	1.49	1.87698			2.25282	1.3783
ENSG00000268885	AC026740.1	7.25846	4.72581	4.93279	8.64908	6.31148	9.65891
ENSG00000268913	AC026806.2	4.18395	4.34276	9.15255	6.5272
ENSG00000233858	AC026904.1	2.33047	2.7137	2.95896	3.86785	2.53138	2.49834
ENSG00000268798	AC027307.3	3.86019	4.35463	4.72555	3.50374	3.17148	3.8928
ENSG00000260005	AC027601.1	1.37807	1.81347	2.0225	1.26403	1.60007	1.59524
ENSG00000215067	AC027763.2	3.60545	4.41565	3.99776	5.05627	4.22486	5.2285
ENSG00000233006	AC034220.3	3.79133	4.23348	4.56217	5.48811	4.05981	3.10257
ENSG00000233635	AC037445.1	1.65811	1.64049
ENSG00000229334	AC046143.3	5.79282	7.33044	7.33412	7.54144	5.30975	6.05131
ENSG00000232987	AC051649.6			3.66038
ENSG00000229525	AC053503.4	1.88241	1.82919
ENSG00000234638	AC053503.6	1.9242	1.5359
ENSG00000234136	AC055764.1	1.78222	1.56669	2.28084	1.72519
ENSG00000234710	AC060834.3					20.0578	12.7242
ENSG00000235949	AC061961.2	6.48984	11.1117	17.3437	14.8519
ENSG00000268965	AC061992.1	1.66095	1.00286	2.20704	1.18365
ENSG00000222020	AC062017.1	2.20186	3.31174	2.27379	8.21342	3.2554	4.12595
ENSG00000234028	AC062029.1	2.192	2.60622	3.97902	4.18867	3.02713	3.75709
ENSG00000241409	AC064852.4			1.67779	1.719
ENSG00000225649	AC064875.2	14.2104	14.0843	9.18472	9.49016	20.0701	14.5556
ENSG00000235026	AC066593.1	11.1769	11.049			8.79229	8.3718
ENSG00000231858	AC067945.4	2.31765	1.08662			2.56755	2.58207
ENSG00000228389	AC068039.4	4.54052	4.32604	4.60314	3.79909	3.36075	4.51115
ENSG00000228528	AC068057.1	8.14945	7.12703	7.38142	3.57826	9.77416	12.8742
ENSG00000234177	AC068057.2	2.49002	3.32581			3.82502	3.64111
ENSG00000235070	AC068138.1	1.86086	1.78729			3.28779	2.57951
ENSG00000238171	AC068196.1			4.53279		2.36781	3.24079
ENSG00000236682	AC068282.3	8.3808	6.3335	5.83844	14.6553	5.69058	8.00466
ENSG00000229118	AC068491.2			1.25031	2.60676
ENSG00000268650	AC068499.10					2.1882	1.32432
ENSG00000229512	AC068580.5	3.04095	10.2358			3.55385	4.97188
ENSG00000235027	AC068580.6			2.33266	1.36803
ENSG00000268171	AC068620.1	3.83928	1.82234			4.39087	2.99585
ENSG00000214432	AC068831.10			3.97093	5.44926
ENSG00000258384	AC068831.6	1.6336	1.09004			1.6927	2.23279
ENSG00000228028	AC069257.8					4.35236	5.68858
ENSG00000189229	AC069277.2					9.28523	11.3614
ENSG00000267242	AC069278.4	7.3364	6.45314	6.85047	7.04037	6.25768	9.22396
ENSG00000229178	AC069513.4	2.2719	4.20553	2.42202	3.83645	2.47932	6.46207
ENSG00000269165	AC069547.1	1.9592	2.66741	3.26478	2.91989	3.31878	4.55481
ENSG00000229267	AC072062.1	2.9573	3.00711	4.52139	5.68841	2.27623	6.14933
ENSG00000227769	AC072062.3	3.4536
ENSG00000232732	AC073043.1	3.23502	2.48319			4.37672	4.00196
ENSG00000235499	AC073046.25	16.2144	14.6606	8.77961	9.4808	19.2757	18.9642
ENSG00000214314	AC073063.1	14.6667	8.15519	16.22	13.0733	24.9484	17.5287
ENSG00000237870	AC073130.1	2.44076	1.0701			4.0236
ENSG00000243243	AC073130.3	3.39205	2.73389	5.54785	5.62369	1.87113	6.13633
ENSG00000237126	AC073254.1	4.31092	5.40991	2.13034	3.67941	4.96171	6.2953
ENSG00000236708	AC073316.1					3.67898	6.05276
ENSG00000235837	AC073333.8	2.70289	3.38029	2.02179	2.89175	2.45986	3.40088
ENSG00000231840	AC073342.12			1.42331	1.02349
ENSG00000198580	AC073343.1	5.60271	6.51398	9.21249	6.41552	4.71189	6.22313
ENSG00000228010	AC073343.13	5.69738	6.91104	6.48297	8.84322	4.34355	6.81892
ENSG00000232044	AC073479.1	2.79385	2.18881			3.40902	3.37793
ENSG00000269531	AC073569.1	3.29661	1.56669
ENSG00000224595	AC073626.2	2.29357				2.65213
ENSG00000250990	AC073635.5	14.49	19.0525	21.1607	20.2609	14.2809	12.4997
ENSG00000227098	AC073636.1			4.18155	7.60654
ENSG00000228802	AC073641.2			2.37743	1.48445
ENSG00000268632	AC073657.1	7.25098	8.26104			7.36337	8.1581
ENSG00000235077	AC073842.19					5.5109
ENSG00000230730	AC074011.2	2.90807	4.19834			3.24683	3.62107
ENSG00000234072	AC074117.10	12.9632	11.3572	9.23449	10.2702	10.8919	11.4263
ENSG00000225975	AC074138.3	5.47342	3.46204	4.49199	6.41465	6.25341	6.66165
ENSG00000232019	AC074183.4	13.6268	13.1607	14.5286	14.9652	17.0448	13.5133
ENSG00000259605	AC074212.5					1.38903
ENSG00000267395	AC074212.6	8.16649	11.4109	8.42788	6.52853	7.73415	5.34638
ENSG00000213963	AC074286.1	1.73822	2.14234	2.98067	2.87697	2.46235	3.38026
ENSG00000225889	AC074289.1	23.056	22.8917	7.61428	7.52085	14.6238	13.9254
ENSG00000228222	AC074363.1	3.57988	3.37776	8.25385	6.81657	4.45094	6.2877
ENSG00000205971	AC074389.6					5.15225	1.64382
ENSG00000236081	AC074389.9	2.98616	3.35289			3.4814	3.89883
ENSG00000204929	AC074391.1	3.35936	2.38244	4.89838	1.75508
ENSG00000228031	AC078842.3					5.49477	5.32161
ENSG00000231114	AC078842.4					1.80452	3.95167
ENSG00000254094	AC078852.1	3.07513	5.82675			3.51903	4.70669
ENSG00000253399	AC078852.2					4.15051	6.49597
ENSG00000232788	AC078883.3	1.53855	1.63034	2.4545	2.27579	1.97576	2.83107
ENSG00000227210	AC079145.4	9.9847	8.12521			11.1035	11.1293
ENSG00000269657	AC079210.1	2.05932	1.96494	3.18984	2.80903	2.54696	2.85633
ENSG00000222043	AC079305.10			2.34661	2.45389	2.85853	3.29943
ENSG00000229337	AC079305.8	2.11897
ENSG00000182329	AC079354.1	3.12125	5.62239	4.93658	4.88197	3.24008	4.71283
ENSG00000267889	AC079354.2	23.469	29.0104			33.3234	34.5056
ENSG00000222035	AC079354.3	2.9101	2.65382	5.84681	5.14816
ENSG00000231903	AC079354.5					2.96062
ENSG00000266976	AC079466.1	2.50469	3.78896
ENSG00000196096	AC079610.2	4.19187	2.93948
ENSG00000196758	AC079612.1	2.52046	1.62223
ENSG00000229536	AC079776.1	3.59034	4.34875			6.14825	3.63646
ENSG00000228643	AC079779.4					6.0356	4.30317
ENSG00000235779	AC079779.5	3.48152	3.04764			2.44163	8.34164
ENSG00000233684	AC079779.6	4.59552	3.59702			5.03669	6.19243
ENSG00000233230	AC079807.2	9.61451	10.8978	6.86113	7.15936	8.22689	7.44008
ENSG00000237753	AC079922.3	4.41145	4.10325	5.96271	4.851	3.90198	5.92002
ENSG00000259820	AC083843.1	4.38651	5.31463	5.09038	4.20488	4.28765	3.84978
ENSG00000232729	AC083884.8	2.01071	2.22893	3.84886	2.63766	3.17139	2.89279
ENSG00000224875	AC083949.1	2.22912	3.72543	3.17191	1.85027	1.9706
ENSG00000212694	AC084018.1	21.9339	25.3383	15.004	15.3366	19.4146	18.1441
ENSG00000232600	AC084125.4	3.24569	4.40487	4.32938	3.11275	5.76974	4.60937
ENSG00000267163	AC084219.3	1.44676	1.43251	1.44601	2.23479
ENSG00000226377	AC084809.2	1.72488	1.01091
ENSG00000268076	AC087239.1					4.35236	1.23151
ENSG00000235530	AC087294.2	2.82358	2.83102	4.31888	3.21528	3.91523	3.24769
ENSG00000227685	AC087499.10	3.65957	5.9255			6.40559	3.28908
ENSG00000224957	AC090044.1					4.20171	3.972
ENSG00000250404	AC090587.2	3.47161	3.36634	3.88148	4.54979	3.51206	4.25699
ENSG00000229368	AC090587.4	6.08517	8.88365	8.65311	7.71408	9.65333	11.7958
ENSG00000228661	AC090587.5	5.56839	5.6174	5.14517	6.50368	3.3181	5.0937
ENSG00000214708	AC090616.2	1.84188	1.21763	2.09577	2.14463	1.70603	1.4013
ENSG00000267942	AC090673.2	7.20401	5.33302
ENSG00000244030	AC090939.1					2.06734	2.56092
ENSG00000236234	AC091132.1	2.85609	2.10098			4.57946	1.74969
ENSG00000223711	AC091633.3			8.65484	3.95525	2.84014	1.76012
ENSG00000229043	AC091729.9	6.47864	7.1958	9.76224	9.33306	7.73768	7.06573
ENSG00000217455	AC091801.1			5.2969
ENSG00000215196	AC091878.1	3.54046	5.08161	6.63051	3.34708	3.38996	4.81903
ENSG00000233296	AC092159.2					2.0832	1.82435
ENSG00000230552	AC092162.1	3.23407	2.24955	3.8714	3.6836	3.6972	4.10462
ENSG00000232034	AC092168.2			3.46854	3.7138
ENSG00000188365	AC092171.2	2.79222	1.73442	3.22655	4.06128	4.00694	3.30203
ENSG00000230733	AC092171.4	21.346	22.5464	17.426	17.8985	21.6644	19.4149
ENSG00000223486	AC092198.1	1.99021	2.56237			2.91352	4.68449
ENSG00000228629	AC092295.4	1.52284
ENSG00000233527	AC092295.7	7.06368	9.08136	7.07798	6.20701	7.89799	8.34468
ENSG00000269148	AC092301.3	4.58056	3.80847	3.17714	3.61387	5.30244	4.23508
ENSG00000227189	AC092535.3			3.97948
ENSG00000236204	AC092594.1	3.20788	5.20518			3.50688	4.97183
ENSG00000248254	AC092597.3	2.26945	2.40149
ENSG00000227542	AC092614.2	5.72005	5.49034	5.94841	6.20412	6.6369	6.19968
ENSG00000225493	AC092619.1	1.73468	3.67099	4.02644	3.59486	4.25896	3.41869
ENSG00000237772	AC092620.3			7.41309	4.05975
ENSG00000230393	AC092667.2			2.69515	1.63549	1.58451	1.40101
ENSG00000222000	AC092675.3	5.53729	5.0669			7.80724	6.5396
ENSG00000234818	AC092687.5			2.05895	2.20558
ENSG00000227161	AC092755.4					6.19676	3.22557
ENSG00000203691	AC092811.1	5.09551	6.88431	4.73549	4.74207	7.24847	6.17524
ENSG00000233757	AC092835.2	5.44671	6.26731	5.87143	4.49809	7.30694	7.61032
ENSG00000238018	AC093110.3	28.6736	36.1391	38.7406	44.9424	19.4178	14.8123
ENSG00000269175	AC093157.1	1.67598	2.25165	2.08497	3.45832	1.84768	2.55666
ENSG00000170846	AC093323.3	24.5257	28.4424	21.1048	25.4575	24.9315	24.8672
ENSG00000226383	AC093375.1	5.50047	6.01626	6.31119	4.97983	4.06713	5.25459
ENSG00000233654	AC093388.3	2.38012	3.09628			5.82789	4.58845
ENSG00000231890	AC093391.2	2.15899	1.61897			3.4115	3.73327
ENSG00000235257	AC093415.2	3.74651	4.81212	2.93301	3.70133	2.69388	4.9054
ENSG00000228242	AC093495.4	2.1185	2.77209
ENSG00000230587	AC093609.1					2.46312	2.03893
ENSG00000241269	AC093620.5	3.26646	3.87761	4.32541	4.37597	8.23976	6.93213
ENSG00000242474	AC093627.9	4.4449	4.58551	5.07135	3.99647	5.5545	7.30337
ENSG00000237940	AC093642.3	3.6135	3.66024	4.51769	3.4667	3.82616	3.75574
ENSG00000232533	AC093673.5	48.322	36.8752	48.1815	46.152	44.5253	48.4089
ENSG00000269559	AC093677.1			1.59332	2.0752	1.62548	2.16728
ENSG00000223522	AC093690.1	3.51043	2.05752	3.63078	2.53132	2.53841	2.50969
ENSG00000225205	AC093818.1	1.93944	1.86353	2.0147	2.75016	2.67718	4.56985
ENSG00000230838	AC093850.2			14.8256	14.6904	3.42757	4.21621
ENSG00000226856	AC093901.1			5.16665	5.36278
ENSG00000224184	AC096559.1	3.59895	3.26133	15.3696	7.6624	6.04378	8.06469
ENSG00000225057	AC096574.4			2.51849	1.32078	2.01904	3.74984
ENSG00000227107	AC096574.5	3.50571	2.03129	4.65562	5.19351	2.05273	5.36297
ENSG00000229750	AC096649.2			4.53353	1.02716
ENSG00000204581	AC096670.3	4.67063	5.39435			5.51013	3.92215
ENSG00000269690	AC096677.1	3.47485	2.32862	6.10082	5.7172	3.2586	2.17666
ENSG00000244567	AC096772.6	11.1547	12.8023	15.4038	14.208	12.5548	13.4558
ENSG00000228919	AC097381.1			1.50718
ENSG00000187904	AC097382.5	4.17514	2.22311			5.36573	3.07877
ENSG00000234193	AC097461.4			4.172	2.32037	5.375	2.40317
ENSG00000235491	AC097499.1	5.38327	4.29113
ENSG00000237877	AC097500.2	3.33462	6.03166	5.35089	4.53276	3.54779	2.90827
ENSG00000236432	AC097662.2	4.00623	3.683	5.69321	4.06816	3.99638	3.81289
ENSG00000226833	AC097724.3	5.30488	3.45952			6.05675	5.26985
ENSG00000232485	AC098820.3	2.9294	2.24946	3.78248	6.56783	2.22695	1.93666
ENSG00000241520	AC098820.4					1.72246	1.92444
ENSG00000269074	AC099344.1	1.65811	2.06627	1.93561	2.5861	2.17618	4.15245
ENSG00000225386	AC099754.1					7.57215	2.57197
ENSG00000224738	AC099850.1	2.74023	2.76065	3.13765	3.26946	2.46386	2.22593
ENSG00000259635	AC100830.3	4.56803	5.73245	5.61629	5.33845	4.96633	2.71087
ENSG00000264937	AC100830.5	12.6898	12.8291	9.36404	12.7651	10.6253	20.0495
ENSG00000233847	AC104113.3	2.20428	1.83002	4.86285	2.20698	1.66645	2.19842
ENSG00000236209	AC104135.2	4.08474	2.96917	3.99908	5.64569
ENSG00000204792	AC104135.3	3.68187	4.3526	4.74293	3.56503	4.35193	4.268
ENSG00000266941	AC104532.3	1.74967	1.17047	1.69912	2.50603	1.55568	4.56911
ENSG00000268756	AC104534.2	4.44814	5.96404			4.00652	2.43544
ENSG00000228857	AC104653.1	3.38499	2.87304
ENSG00000234362	AC104654.2	2.47972		7.28748	4.76761
ENSG00000231851	AC104655.2	3.3408	5.10198	3.5457	3.8448	4.81907	8.71055
ENSG00000226508	AC104655.3	4.51112	5.59096	3.8672	4.99577	4.2572	5.58995
ENSG00000234949	AC104667.3	3.90838	3.73077
ENSG00000224220	AC104699.1	2.48165	1.52121	3.19164	1.8646
ENSG00000234663	AC104820.2					5.7068	9.67711
ENSG00000203392	AC105020.1	4.98068	5.86359	7.93885	8.47431	4.7006	5.38694
ENSG00000229498	AC105053.3	3.80446	2.22604			3.78568	4.3841
ENSG00000232504	AC105053.4			2.65957	3.54174
ENSG00000228141	AC105339.1					2.67222
ENSG00000236856	AC105393.1	4.12296	3.12164
ENSG00000227252	AC105760.2	1.94	2.36189	2.97717	2.57848	2.85251	2.41867
ENSG00000223652	AC106786.1	2.51191	3.32549	10.1103	12.8007	4.92903	4.56692
ENSG00000232013	AC107021.1	2.19264	2.96988			1.83501	3.21997
ENSG00000224128	AC107057.2					3.1977	9.01535
ENSG00000231335	AC107072.2	9.15995	5.08737	11.5963	10.7161	11.3874	7.07641
ENSG00000236498	AC107081.5	2.51466	1.37807	1.50274	3.64748
ENSG00000230090	AC108025.2					3.84482	5.6553
ENSG00000177822	AC108142.1	10.9256	9.5895	9.97563	10.3834	8.95251	8.56189
ENSG00000230499	AC108463.1	24.8508	15.8246	15.0232	18.522	12.1393	11.9908
ENSG00000234171	AC108488.3	24.9969	21.4545	11.7731	12.3015	26.7145	28.8056
ENSG00000242282	AC108488.4	4.838	5.72024	6.33274	6.64608	6.78625	9.0985
ENSG00000244675	AC108676.1	2.92334
ENSG00000227495	AC109333.10	3.20322	2.95393	5.36144	4.72826	2.67314	3.62684
ENSG00000268537	AC109583.1	7.82351	14.1774	13.4252	16.7971
ENSG00000233438	AC109829.1	3.44374	5.35707	8.92215	5.73557	2.95281	6.79783
ENSG00000268656	AC110084.1	10.4225	10.7445			8.42121	14.2009
ENSG00000218416	AC110619.2	7.48153	9.94034	10.8881	9.4031	14.1669	13.431
ENSG00000269302	AC110771.1	2.78648	2.05746
ENSG00000176349	AC110781.3	2.40508	1.11305
ENSG00000222022	AC112721.1					10.203	11.4217
ENSG00000222032	AC112721.2					10.3158	9.75349
ENSG00000233223	AC113189.5	6.99392	8.8933	3.7676	6.91799	5.69288	5.66783
ENSG00000235351	AC114730.11			1.83543	1.24596
ENSG00000235151	AC114730.2	4.32421	2.79631
ENSG00000224272	AC114730.3					3.11621	1.05227
ENSG00000215023	AC114730.5			6.97464	3.58697
ENSG00000227744	AC114788.2	2.87557	2.86929
ENSG00000230432	AC114803.3	2.1985	1.61259
ENSG00000234165	AC114877.3	4.31138	7.87382			4.41841	6.54386
ENSG00000204620	AC115618.1	4.58138	3.64005	4.04263	4.93984	3.41294	7.7578
ENSG00000234290	AC116366.6	1.78488	2.1758	2.58367	3.14383
ENSG00000269402	AC116407.2	3.10909
ENSG00000223751	AC116609.2	3.44792	5.42816
ENSG00000235688	AC116614.1	3.14803	4.4843	5.85364	6.64234
ENSG00000268175	AC117395.1	11.9347	13.7063	5.43149	5.4257	10.465	12.2831
ENSG00000262728	AC123768.4	2.77789	8.06557	10.2183	10.7973	3.28622	2.31887
ENSG00000260833	AC124789.1	9.57335	9.34787	4.97815	6.84354	18.5028	20.6026
ENSG00000175911	AC127496.1	5.02031	3.57395	5.19186	5.53727	5.83818	5.60024
ENSG00000230732	AC127904.2	2.52405	2.73175			2.57402	4.11395
ENSG00000238184	AC129929.5	2.86657	2.52145	3.70326	3.86151	3.77139	3.96074
ENSG00000267986	AC130469.2	7.94123	11.8783	8.11965	10.4677	8.40734	6.91063
ENSG00000253864	AC131025.8	2.12265	1.70302	3.32718	3.01563	1.99954	4.32878
ENSG00000233806	AC131097.3	3.41932	4.87856			7.62135	1.38336
ENSG00000183562	AC131971.1	2.75799	2.62762	4.38222	3.28707	3.92803	3.01519
ENSG00000268403	AC132192.1					3.50797	4.63617
ENSG00000268852	AC132872.2	3.25832	3.84827	3.83351	4.00309	3.98456	3.80258
ENSG00000228989	AC133528.2	21.3873	20.6693	16.3508	18.5415	26.5906	26.0071
ENSG00000237838	AC133680.1	6.92244	12.9893	10.4965	14.9963	10.0697	7.05379
ENSG00000261124	AC135050.5	3.88491	2.59974			3.17178	4.93522
ENSG00000198150	AC135178.1	10.4396	12.0544	7.72294	11.1082	9.90816	11.8465
ENSG00000268759	AC135983.2					1.92251
ENSG00000235296	AC137723.5	1.91959	2.49953
ENSG00000268218	AC137932.1	4.29005	4.13472	4.13061	3.34925	4.2457	5.95667
ENSG00000260279	AC137932.5	9.45285	12.6065	15.6639	12.5926	18.5743	11.5514
ENSG00000261253	AC137932.6	2.41899	3.29592
ENSG00000238035	AC138035.2	1.36365	1.53201
ENSG00000269358	AC138393.1	5.44141	7.85689	10.1577	12.7418
ENSG00000236558	AC138655.6					3.53201	3.96309
ENSG00000183889	AC138969.4	20.8149	26.6399	14.2373	17.7428	20.0885	10.4932
ENSG00000267270	AC139100.2	4.04134	4.7959	4.54291	5.06818	6.23017	5.38281
ENSG00000267251	AC139100.3	2.47835	3.47435	3.46316	3.60184	5.94015	3.89327
ENSG00000233799	AC139887.4	5.27248	4.78188	6.49613	5.1357	4.5435	5.25908
ENSG00000250986	AC141928.1	2.15773	1.87247	3.85729	2.99343
ENSG00000235078	AC142528.1	1.40047	1.34087	4.12836	1.17883
ENSG00000228956	AC144521.1			4.54342	5.75365
ENSG00000273117	AC144652.1	4.48008	5.0866	4.87269	4.23468	6.59426	5.7128
ENSG00000261888	AC144831.1	15.659	15.1454	8.34836	6.55503	12.6065	10.9584
ENSG00000265055	AC145343.2	3.48114
ENSG00000249852	AC145676.2			4.78757	3.84272	2.77573	2.76542
ENSG00000223855	AC147651.3	1.84098	3.00917			1.94577	2.63614
ENSG00000256546	AC156455.1	2.58264	3.30867	5.24251	4.47638	2.22018	4.4066
ENSG00000230606	AC159540.1	4.0255	4.06713	4.94388	5.65012	3.73144	3.53254
ENSG00000269396	AC187652.1			11.9508	5.92182
ENSG00000249241	AC195454.1					6.28111	6.71759
ENSG00000253917	AC226119.5	6.67042	6.03699	6.35432	7.25122	6.8566	4.61383
ENSG00000255748	AC226150.4	6.28708	5.25069	5.07038	4.85882	5.84635	4.12094
ENSG00000251775	ACA59	4.53579	3.14975			5.22874	7.60695
ENSG00000060971	ACAA1	23.8232	20.6797	20.9162	27.9643	25.4586	25.8194
ENSG00000167315	ACAA2	54.8967	49.7254	51.3499	49.8777	53.2765	60.2609
ENSG00000132142	ACACA	95.4548	89.0857	65.4569	67.3913	65.7153	65.9154
ENSG00000076555	ACACB	6.9689	8.64779	5.67765	5.55859	6.90679	7.03737
ENSG00000111271	ACAD10	15.5503	17.3943	16.5022	18.3923	20.0691	18.8344
ENSG00000151498	ACAD8	20.8752	22.2925	18.5135	19.4546	23.5127	23.8882
ENSG00000177646	ACAD9	37.9579	41.8712	34.9774	34.5365	38.381	38.8843
ENSG00000115361	ACADL	2.52831	2.51296			4.49907	2.02058
ENSG00000117054	ACADM	37.1606	38.5574	39.8424	39.25	51.9644	56.9306
ENSG00000122971	ACADS	9.58213	10.4819	12.4338	12.4913	5.43851	5.56418
ENSG00000196177	ACADSB	12.5494	14.7637	9.86575	11.5074	11.8541	12.8792
ENSG00000072778	ACADVL	191.005	205.54	239.106	254.139	194.529	170.06
ENSG00000157766	ACAN	9.90117	3.15289	15.5991	8.9232	1.76231	3.67719
ENSG00000072818	ACAP1	3.82405	4.20903	5.23708	5.53485	3.77364	4.06125
ENSG00000114331	ACAP2	41.6912	40.6614	40.0187	39.1703	40.4334	41.5221
ENSG00000229325	ACAP2-IT1	6.13285	6.84232	9.32037	8.05004	5.89979	9.86049
ENSG00000131584	ACAP3	55.2472	60.3332	44.3976	46.6885	55.1697	46.7001
ENSG00000075239	ACAT1	46.3655	47.2242	50.1662	42.3426	46.4337	65.0979
ENSG00000120437	ACAT2	127.286	109.43	73.2653	82.6226	114.271	139.8
ENSG00000182827	ACBD3	77.8229	76.4953	82.343	90.9353	66.4033	65.3805
ENSG00000181513	ACBD4	6.55802	7.10675	6.89114	10.1306	6.99485	5.60933
ENSG00000107897	ACBD5	24.0566	25.8274	21.0262	21.3742	33.1269	30.9278
ENSG00000135847	ACBD6	81.5307	83.0982	75.0913	66.9928	76.2256	79.1316
ENSG00000176244	ACBD7	19.9611	22.157	7.3321	8.00876	22.643	23.3565
ENSG00000110455	ACCS	12.7713	18.6134	7.51343	5.83978	3.0726	4.01695
ENSG00000102977	ACD	31.1451	32.4693	25.3242	27.172	32.6006	38.6596
ENSG00000159640	ACE			3.32295	2.27902
ENSG00000130234	ACE2	3.24179	2.69408			3.63817	4.09463
ENSG00000177076	ACER2	7.27526	5.92438	6.35678	5.69807	6.88734	6.84635
ENSG00000078124	ACER3	17.7588	18.5298	10.5464	9.86537	19.8738	18.1423
ENSG00000087085	ACHE	14.8166	16.8773	25.9777	26.8447	15.048	11.2492
ENSG00000100813	ACIN1	142.805	156.427	147.975	153.821	146.005	147.922
ENSG00000144648	ACKR2	1.70234	1.52319
ENSG00000144476	ACKR3	21.0072	19.9371	13.1142	15.8477	5.14453	5.9643
ENSG00000129048	ACKR4	7.0657	7.36388	2.13688	1.08296	2.01277	2.05588
ENSG00000131473	ACLY	382.115	351.461	328.657	342.867	348.973	342.492
ENSG00000153086	ACMSD	2.03219	2.20454	4.05895	4.14503	3.522	2.82392
ENSG00000196636	ACN9	28.2358	26.4892	17.5883	20.0905	34.3731	35.3586
ENSG00000122729	ACO1	52.5712	48.717	53.1977	53.9907	46.1446	49.0984
ENSG00000100412	ACO2	75.3761	76.2355	55.2459	58.0627	88.8248	89.5737
ENSG00000184227	ACOT1	19.2785	19.9256	10.2777	15.4548	6.30521	6.36096
ENSG00000162390	ACOT11	2.60168	2.76321	3.04961	2.52643	2.59812	2.98246
ENSG00000172497	ACOT12	3.59561	3.40585	4.45531	5.89551	4.99252	5.02016
ENSG00000112304	ACOT13	9.85441	9.04545	10.0937	10.3925	11.951	12.1879
ENSG00000119673	ACOT2	28.6248	24.2279	14.8959	16.8636	18.964	18.8524
ENSG00000177465	ACOT4	3.84735	4.95328	4.25131	2.83926	4.24458	4.52519
ENSG00000097021	ACOT7	93.5304	83.5871	70.8863	86.0407	92.5962	105.801
ENSG00000101473	ACOT8	12.2776	12.5814	11.375	13.0149	13.3857	12.0398
ENSG00000123130	ACOT9	54.455	47.3864	47.8916	46.7069	47.8808	45.3957
ENSG00000161533	ACOX1	21.0666	22.1241	24.9793	25.2191	22.5016	21.6082
ENSG00000168306	ACOX2	13.8495	21.4356	23.3601	28.1715	6.71329	6.58013
ENSG00000087008	ACOX3	25.4292	24.4652	24.0968	25.9024	25.5565	25.7749
ENSG00000153093	ACOXL			2.52018	3.67436	5.88725	4.46243
ENSG00000143727	ACP1	90.5502	94.1336	69.7842	72.3064	94.0461	102.987
ENSG00000134575	ACP2	48.3786	50.0532	41.3463	40.0636	57.4276	58.4866
ENSG00000102575	ACP5	3.164	2.13665			2.35946	5.96047
ENSG00000162836	ACP6	6.61825	6.17857	5.39821	4.70853	8.76846	9.24387
ENSG00000155893	ACPL2	28.6575	25.215	23.3173	26.7467	43.6579	51.3716
ENSG00000014257	ACPP	2.46105	2.67675	6.94808	3.22214	6.91603	7.03331
ENSG00000142513	ACPT	7.34549	5.45803			5.53237	5.00323
ENSG00000100312	ACR	2.22698	3.6164	3.30983	3.76521
ENSG00000111644	ACRBP	2.68702	2.97768	5.01595	5.73885	4.75213	5.42389
ENSG00000147174	ACRC	4.03904	4.61473	10.5786	7.28017	5.60737	5.76627
ENSG00000134940	ACRV1	2.35869	3.6001	3.86408	5.666	5.46911	5.91061
ENSG00000103740	ACSBG1					2.06912	2.47464
ENSG00000130377	ACSBG2	3.64121	3.90223	4.42784	3.35134	4.36836	4.29716
ENSG00000167107	ACSF2	19.1057	24.2148	34.3843	33.8889	16.9398	18.7198
ENSG00000176715	ACSF3	8.46664	8.5088	9.4934	9.24211	8.78497	7.1336
ENSG00000151726	ACSL1	34.7417	47.1215	36.0825	37.0338	24.0042	25.142
ENSG00000123983	ACSL3	152.942	145.297	117.482	119.565	124.057	120.891
ENSG00000068366	ACSL4	38.177	26.1556	30.8845	28.6729	31.2084	28.6201
ENSG00000197142	ACSL5	3.81098	4.15944	5.22912	3.76486	6.54641	4.48037
ENSG00000164398	ACSL6	1.8507	2.17573			1.54897	3.35738
ENSG00000166743	ACSM1	3.55994	2.49833
ENSG00000183747	ACSM2A	3.18641	2.78371
ENSG00000066813	ACSM2B	2.68112	2.28433
ENSG00000005187	ACSM3	2.39541	1.77123	1.6501
ENSG00000154930	ACSS1	8.90132	10.0978	8.75919	8.96057	6.50284	5.74657
ENSG00000131069	ACSS2	93.0929	89.6686	77.2762	90.044	55.6816	55.0763
ENSG00000111058	ACSS3	8.02338	7.95336	19.3457	18.2109	8.06047	7.45093
ENSG00000143632	ACTA1	2.06316	2.9668			3.7965	2.66501
ENSG00000107796	ACTA2	477.017	237.684	376.913	352.577	103.348	63.1146
ENSG00000180139	ACTA2-AS1	4.73989	3.52225	9.08837	5.11586	2.09717	2.22527
ENSG00000075624	ACTB	5887.71	5136.62	3661.82	3722.32	5813.96	5617.67
ENSG00000169067	ACTBL2			5.0005	3.22986
ENSG00000159251	ACTC1	2.99766	2.40646			3.9903	3.34724
ENSG00000184009	ACTG1	7315.97	6873.49	3808.68	3976.56	8356.33	8109.59
ENSG00000163017	ACTG2	404.895	187.678	360.96	321.171	133.735	99.5912
ENSG00000182584	ACTL10	1.78437	2.07407	2.49006	1.47646	2.64741	2.08028
ENSG00000136518	ACTL6A	58.5803	56.8953	38.9147	39.1994	55.3596	71.2139
ENSG00000077080	ACTL6B	4.36802	4.34693			4.61929	5.66183
ENSG00000072110	ACTN1	273.447	168.388	257.919	223.913	238.683	215.139
ENSG00000259062	ACTN1-AS1	4.06113	2.46938	5.06128	5.71553
ENSG00000077522	ACTN2	3.16796	3.97617	8.70333	6.57178	4.10039	5.73224
ENSG00000130402	ACTN4	384.141	290.458	290.194	266.535	247.109	228.953
ENSG00000131966	ACTR10	87.8507	89.0059	89.012	94.6014	98.37	110.488
ENSG00000138107	ACTR1A	167.879	163.672	137.711	148.496	155.995	159.558
ENSG00000115073	ACTR1B	77.2282	82.5648	73.1706	76.1162	97.5636	89.6936
ENSG00000138071	ACTR2	366.254	327.746	364.663	368.684	376.287	406.449
ENSG00000115091	ACTR3	109.434	93.3043	101.186	97.2815	111.38	126.34
ENSG00000133627	ACTR3B	19.6217	17.3683	11.4815	15.1069	18.6421	20.3423
ENSG00000106526	ACTR3C	6.52759	3.00966			3.93601	3.8082
ENSG00000101442	ACTR5	22.3474	22.5528	18.6026	15.9553	22.1246	22.2902
ENSG00000075089	ACTR6	31.9256	33.477	28.5432	26.1417	39.7968	44.7373
ENSG00000113812	ACTR8	42.1179	40.8818	40.6525	40.4444	41.5944	45.1923
ENSG00000184378	ACTRT3	6.62101	5.25678	6.22288	4.69114	3.3721	3.17986
ENSG00000115170	ACVR1	58.3776	60.8325	96.2823	94.8959	45.1421	41.0064
ENSG00000135503	ACVR1B	29.2388	32.1866	29.3212	27.2819	33.1603	32.755
ENSG00000123612	ACVR1C			2.56072	2.36686	2.84138	4.61767
ENSG00000121989	ACVR2A	20.5162	22.887	12.7934	10.7481	35.7409	38.1525
ENSG00000114739	ACVR2B	16.2004	16.3731	4.99449	4.77472	15.5397	18.3992
ENSG00000229589	ACVR2B-AS1	2.96385	2.73221	5.11616	4.56359	3.43512	3.85364
ENSG00000139567	ACVRL1	12.9451	11.9363	16.2828	15.0841	13.8453	13.3217
ENSG00000243989	ACY1	1.31319	1.70747	1.95998	1.88009	1.65514	1.34795
ENSG00000119640	ACYP1	19.9553	20.8774	14.0329	13.688	25.8358	31.3212
ENSG00000170634	ACYP2	10.2485	10.7574	7.40483	7.64241	19.7457	16.7341
ENSG00000236144	AD000090.2	6.65552	6.97087	5.85454	6.19549	5.89904	6.61248
ENSG00000268947	AD000684.2	3.50179	3.03735	2.90585	4.85924	4.39398	4.86223
ENSG00000196839	ADA	27.8621	23.2034	26.9924	26.5899	27.736	28.1476
ENSG00000168803	ADAL	10.9014	11.2126	8.99511	10.3274	8.18767	10.2303
ENSG00000137845	ADAM10	108.935	106.898	103.057	101.641	97.4174	107.817
ENSG00000073670	ADAM11	8.1279	10.838	6.04356	5.9842	4.62778	4.74556
ENSG00000148848	ADAM12	22.6912	21.9974	71.6964	60.9016	19.7612	16.5454
ENSG00000143537	ADAM15	36.5781	35.163	38.3999	42.476	29.625	27.3746
ENSG00000151694	ADAM17	44.1907	42.0957	34.3358	35.5393	65.055	64.4064
ENSG00000168619	ADAM18					3.16424	1.90995
ENSG00000135074	ADAM19	94.1185	62.5823	78.9019	73.9061	55.812	52.7954
ENSG00000134007	ADAM20	1.98393	2.52783	3.4299	2.50381
ENSG00000259158	ADAM20P1	2.06969	2.04821	3.79665	3.58378	3.06889	4.07517
ENSG00000139985	ADAM21	2.50908	2.15906	3.18225	3.4467	3.18251	2.91073
ENSG00000008277	ADAM22	13.482	17.758	7.98115	7.40607	6.5477	7.37441
ENSG00000114948	ADAM23	32.3889	31.2224	44.7617	40.3538	27.0942	27.1267
ENSG00000042980	ADAM28	3.62515	4.71463	6.04157	2.51066	3.79856	1.41423
ENSG00000197140	ADAM32	2.36466	2.72989	3.33707	3.58982	3.2896	4.04339
ENSG00000149451	ADAM33	136.764	188.778	42.1184	40.7576	11.2291	10.5717
ENSG00000151651	ADAM8	4.79271	5.53105	5.17059	4.71402	4.68891	5.73801
ENSG00000168615	ADAM9	174.312	140.141	206.679	174.605	279.284	248.696
ENSG00000154734	ADAMTS1	48.1449	43.028	52.0087	45.0347	53.2144	47.5244
ENSG00000142303	ADAMTS10	60.9948	74.7271	70.1747	77.7433	33.5565	26.0221
ENSG00000151388	ADAMTS12	126.647	120.053	62.7704	60.2551	66.034	63.8371
ENSG00000160323	ADAMTS13	14.1669	20.7036	13.8596	15.6719	11.5772	10.8507
ENSG00000138316	ADAMTS14	12.3466	9.22584	8.32113	6.76207	22.3525	14.2412
ENSG00000166106	ADAMTS15	65.7026	76.6677	129.345	155.519	15.7456	14.6578
ENSG00000145536	ADAMTS16	6.17308	5.94947	3.08418	3.21792	5.29638	5.06441
ENSG00000140470	ADAMTS17	7.86216	10.7931	3.40411	4.28062	2.69579	3.64937
ENSG00000140873	ADAMTS18	3.23678	3.22958	5.17395	4.29532
ENSG00000145808	ADAMTS19	2.29392	3.31602	6.85821	6.48401	2.33537	4.32941
ENSG00000249421	ADAMTS19-AS1	1.6417	2.3682	4.17771	3.16593
ENSG00000087116	ADAMTS2	50.1143	48.7474	32.3215	31.5208	19.2326	12.9731
ENSG00000173157	ADAMTS20	3.24917	3.31332			3.37136	3.94941
ENSG00000156140	ADAMTS3	18.2109	15.6009	35.6757	34.8694	32.8429	28.2353
ENSG00000158859	ADAMTS4	9.7546	8.17379	17.7225	19.9404	4.37268	4.79083
ENSG00000154736	ADAMTS5	8.85659	8.71906	29.2574	24.6573	3.36381	3.86845
ENSG00000049192	ADAMTS6	4.43551	4.34794	5.85325	4.90724	4.72217	4.99795
ENSG00000136378	ADAMTS7	124.264	143.176	99.0362	108.415	75.2477	64.0886
ENSG00000134917	ADAMTS8	4.43152	3.31312	4.35921	4.38724	9.17505	10.804
ENSG00000163638	ADAMTS9	98.7011	114.72	125.018	135.896	71.5101	60.5943
ENSG00000241158	ADAMTS9-AS1	1.79502	1.90869	3.67958	2.62297	1.19067	2.25306
ENSG00000241684	ADAMTS9-AS2	4.51366	2.38501	6.22173	5.36013	5.40832	5.27534
ENSG00000178031	ADAMTSL1	13.3724	15.9295	34.9438	33.8865	13.6124	12.3105
ENSG00000197859	ADAMTSL2	2.23726	2.35249	4.33594	3.12776
ENSG00000156218	ADAMTSL3	3.6692	4.27132	21.3324	25.3894	8.85897	7.36908
ENSG00000143382	ADAMTSL4	2.95736	3.83077	4.90354	5.6483	2.30778	3.17125
ENSG00000185761	ADAMTSL5	3.33233	2.79878	4.59917	2.89235	2.9595	3.35064
ENSG00000105963	ADAP1	1.22241	1.61822	2.75995	1.742
ENSG00000184060	ADAP2	1.66283	2.37219	2.81525	2.27066	2.52718	2.04203
ENSG00000160710	ADAR	178.779	190.446	160.589	175.549	175.448	184.837
ENSG00000197381	ADARB1	20.3202	20.0147	29.1788	25.7024	13.5894	12.3945
ENSG00000185736	ADARB2	2.77816	1.74484	5.35047	3.63017	2.91864	4.29222
ENSG00000065457	ADAT1	25.9922	28.1032	24.4799	27.3673	22.617	24.2607
ENSG00000189007	ADAT2	7.31961	7.70495	9.33989	7.69543	7.14386	8.85295
ENSG00000213638	ADAT3	5.66221	4.56213	2.17659	1.78803	4.33131	3.37813
ENSG00000142920	ADC	6.67224	8.58339	10.489	10.0367	6.99969	7.13652
ENSG00000063761	ADCK1	12.6615	13.2718	11.3872	11.149	13.3078	13.1414
ENSG00000133597	ADCK2	11.6817	11.5586	16.2211	15.6706	10.3652	9.34446
ENSG00000163050	ADCK3	7.39919	8.6571	10.2606	10.1576	8.48443	10.4574
ENSG00000123815	ADCK4	25.8704	29.7649	20.3604	24.8446	30.8378	30.3547
ENSG00000173137	ADCK5	14.9163	17.7136	19.521	20.9286	15.2524	15.8485
ENSG00000164742	ADCY1	8.52378	7.94896	37.5349	38.0176	5.07017	5.16299
ENSG00000143199	ADCY10	5.59225	3.75601			4.11797	4.62914
ENSG00000078295	ADCY2	9.84546	9.76669	20.0607	21.7491	10.3412	10.9621
ENSG00000138031	ADCY3	31.3806	32.6769	15.2365	18.165	24.9503	23.7047
ENSG00000129467	ADCY4	3.29353	3.57668	6.59573	6.33232	7.01557	6.30806
ENSG00000173175	ADCY5	10.2869	11.9642	7.45946	8.75975	10.6106	9.53553
ENSG00000174233	ADCY6	71.9455	78.1139	61.674	67.5876	85.9079	90.3784
ENSG00000121281	ADCY7	3.00268	3.1299	6.1007	5.8913	1.54972	1.18758
ENSG00000155897	ADCY8	2.85931	2.53246	5.26399	1.35975	2.75665	3.21689
ENSG00000162104	ADCY9	22.4113	22.964	19.6003	22.3378	15.8895	14.6779
ENSG00000141433	ADCYAP1	26.8583	27.4067	51.2552	58.7753	2.87438	1.56692
ENSG00000078549	ADCYAP1R1	13.8227	13.6121	5.42901	4.81635	7.33282	5.97284
ENSG00000087274	ADD1	138.495	149.309	118.346	129.912	137.534	144.006
ENSG00000075340	ADD2	4.58077	5.51335	3.48056	3.13262	5.75971	5.71509
ENSG00000148700	ADD3	256.937	312.263	169.56	172.832	160.989	171.317
ENSG00000187758	ADH1A	3.9321	5.94416			4.41502	5.85799
ENSG00000196616	ADH1B	6.80643	10.661			6.03313	8.20133
ENSG00000198099	ADH4	3.36209	3.57229			6.85024	5.56478
ENSG00000197894	ADH5	142.723	161.983	118.209	116.943	135.136	147.125
ENSG00000172955	ADH6	3.62926	5.36307	3.85692	4.60753	4.98819	6.01992
ENSG00000147576	ADHFE1	3.47717	4.603	5.30681	3.7788	2.78818	2.63445
ENSG00000182551	ADI1	34.9572	37.6025	31.3736	30.2052	38.2008	40.9913
ENSG00000159346	ADIPOR1	89.8179	82.9901	100.809	95.1217	101.534	109.017
ENSG00000006831	ADIPOR2	81.1933	80.082	67.7705	69.7028	78.638	80.8514
ENSG00000272734	ADIRF-AS1	1.70117	2.00327	3.4579	2.42631	1.65232	2.28043
ENSG00000156110	ADK	28.073	25.8439	20.9398	20.3258	30.9462	34.2076
ENSG00000148926	ADM	228.728	209.443	112.467	121.398	128.607	119.395
ENSG00000128165	ADM2	14.5483	11.5338	19.6129	19.7196	5.66523	5.57011
ENSG00000224420	ADM5	3.25375	4.92623	2.18146	2.43907	5.12234	5.14192
ENSG00000101126	ADNP	107.806	120.763	83.2794	91.6655	105.673	113.14
ENSG00000101544	ADNP2	41.4657	42.7661	30.5303	31.4428	37.5822	41.9881
ENSG00000181915	ADO	31.903	28.4296	26.5598	27.2064	47.7599	47.6735
ENSG00000163485	ADORA1	4.62367	2.8727	9.84916	9.29488	7.62141	5.6809
ENSG00000128271	ADORA2A	1.40566	1.47231			1.4484	1.03291
ENSG00000178803	ADORA2A-AS1	3.40169	3.88868	3.91461	2.86155	3.11316	3.13145
ENSG00000170425	ADORA2B	10.4459	10.855	15.9191	14.6117	10.0336	9.68434
ENSG00000159322	ADPGK	50.5212	48.9779	53.389	56.2864	42.7944	42.784
ENSG00000144843	ADPRH	2.53112	2.27614	3.81417	2.39819	2.36045	3.95978
ENSG00000153531	ADPRHL1	4.16608	3.91063	6.12537	4.74146	3.99752	3.79835
ENSG00000116863	ADPRHL2	76.5638	75.6285	54.1136	69.5335	77.2743	76.6463
ENSG00000170222	ADPRM	13.793	14.2572	15.8266	18.4938	10.8792	16.0372
ENSG00000120907	ADRA1A			4.90271	3.90175	2.47194
ENSG00000170214	ADRA1B	3.77868	2.69909	8.6406	6.31389	3.12325	5.34027
ENSG00000171873	ADRA1D	15.0818	11.7115	5.76317	5.18551	11.187	9.61136
ENSG00000150594	ADRA2A	12.7536	15.4899	14.5092	17.39	2.43602	2.48483
ENSG00000222040	ADRA2B	2.07726	2.42906	3.51565	3.34977	2.66592	3.59405
ENSG00000184160	ADRA2C	4.79078	5.15993	11.2761	10.0797	3.03219	2.83789
ENSG00000043591	ADRB1	2.50669	1.19223	3.87698	3.47146
ENSG00000169252	ADRB2	2.77079	2.85587	3.52645	5.86648	3.04431	2.2697
ENSG00000173020	ADRBK1	46.3238	49.1229	40.8464	49.4979	53.0852	53.1122
ENSG00000100077	ADRBK2	10.4373	12.3695	6.76966	7.54693	11.3506	10.5431
ENSG00000130706	ADRM1	75.8282	65.4241	70.2829	67.4072	88.7887	81.5893
ENSG00000239900	ADSL	63.2973	62.8655	44.9094	48.027	55.9019	58.8247
ENSG00000035687	ADSS	44.0444	40.7834	51.91	45.0252	54.7496	54.3861
ENSG00000185100	ADSSL1	7.67481	12.6786	10.4572	10.489	7.25744	7.09295
ENSG00000111863	ADTRP	4.36922	5.11959	6.14889	2.21967	4.68709	7.59749
ENSG00000251002	AE000661.37	3.54822	2.22778	3.61579	4.39381	9.2074	7.64809
ENSG00000259042	AE000661.50	2.65764	3.96679			13.1353	7.39477
ENSG00000106624	AEBP1	370.881	355.489	297.46	297.497	186.956	150.18
ENSG00000139154	AEBP2	51.9082	57.8825	43.9922	50.1866	40.5476	44.7718
ENSG00000181026	AEN	69.2296	69.5372	57.1114	63.8975	61.7358	59.9042
ENSG00000104964	AES	116.129	111.275	108.359	104.188	143.382	141.598
ENSG00000263335	AF001548.5	3.76718	4.69645	3.17674	2.89133	3.47235	2.51145
ENSG00000269993	AF003625.3	2.21189	1.2742
ENSG00000238039	AF011889.2	5.27961	6.61047	4.35632	4.3702	7.78005	8.50841
ENSG00000267786	AF038458.3	5.25836	5.18197			5.49043	8.31141
ENSG00000267388	AF038458.5			5.20072	1.35878	9.57469	1.21069
ENSG00000237721	AF064858.11	3.38272	2.4146	3.89638	6.27679
ENSG00000235888	AF064858.8			4.15653	3.06422
ENSG00000231713	AF064860.7					3.56607	3.87646
ENSG00000253500	AF121898.3			7.03805	8.69177
ENSG00000231201	AF127577.11			3.87122	3.1111
ENSG00000235609	AF127936.7	4.66186	4.89541	6.74312	5.52657	4.63533	6.00423
ENSG00000231125	AF129075.5	3.70254	5.45685	3.83226	9.23982	3.97754	4.5628
ENSG00000255310	AF131215.2	16.9763	19.0947	10.7805	14.3941	22.4848	19.3205
ENSG00000254936	AF131215.3	3.95255	2.12054	3.77376	5.31344	3.57582	7.40036
ENSG00000254556	AF131215.4			5.87045	1.90517	5.08761
ENSG00000215346	AF131215.5			4.60088	2.91052	3.59889	4.57753
ENSG00000270076	AF131215.8	3.45782	3.24746			3.56753	1.07165
ENSG00000269918	AF131215.9	12.2722	11.7251	10.0883	10.1126	14.3795	13.0087
ENSG00000246477	AF131216.6	1.68118	1.37961	2.44099	2.16741	1.98698	2.32292
ENSG00000232855	AF131217.1			3.939	5.11487	3.61557	3.62278
ENSG00000245685	AF146191.4	5.01139	3.75123	5.93656	8.18251	5.83598	6.34951
ENSG00000263612	AF186192.6	3.49292	2.52842			3.46867	3.91839
ENSG00000260651	AF213884.2	2.21325	1.65819			1.85243	1.67497
ENSG00000223697	AF230666.2	2.11685	2.41628	4.16388	2.72636	2.51528	2.28912
ENSG00000196526	AFAP1	76.1868	64.386	96.4671	94.8683	87.6459	83.1432
ENSG00000272620	AFAP1-AS1	1.98182	1.75425	2.66366	2.51555	2.14975	1.96398
ENSG00000157510	AFAP1L1	2.77889	3.09346	5.15481	3.89964	3.31406	4.38677
ENSG00000169129	AFAP1L2	19.8125	17.1474	6.45209	5.29763	14.2034	13.7669
ENSG00000172493	AFF1	30.1534	28.0764	40.7742	41.6702	25.7554	23.8703
ENSG00000155966	AFF2	11.1441	14.2129	18.7759	21.8719	4.40314	4.58865
ENSG00000144218	AFF3	40.4662	46.5282	36.7533	41.9069	38.056	40.2234
ENSG00000072364	AFF4	88.4726	85.5002	97.2779	102.556	92.826	91.1554
ENSG00000141385	AFG3L2	26.6895	25.4258	25.1443	22.6617	27.4775	28.0597
ENSG00000079557	AFM	3.61956	3.72465
ENSG00000183077	AFMID	22.0559	24.284	22.1775	25.6352	23.8495	23.3876
ENSG00000081051	AFP	5.90158	3.62268			10.6548	11.5373
ENSG00000119844	AFTPH	16.6934	17.8678	18.6839	15.2952	20.9617	21.1735
ENSG00000038002	AGA	7.88397	8.43932	8.94913	7.23353	12.8909	12.7014
ENSG00000157985	AGAP1	33.4472	29.8593	25.3763	25.6185	43.748	38.6736
ENSG00000135439	AGAP2	16.7155	19.0288	11.7083	11.8327	42.3893	38.2774
ENSG00000133612	AGAP3	35.5397	38.635	38.2351	43.0472	33.0939	31.7419
ENSG00000188234	AGAP4	8.06492	9.35501			5.10618	4.62787
ENSG00000204149	AGAP6	31.1628	35.4399	32.2735	31.1044	34.715	31.8509
ENSG00000174194	AGAP8			5.3775	5.24018	3.91399	3.83557
ENSG00000198035	AGAP9	2.60929	3.26706			2.78658	1.91275
ENSG00000165923	AGBL2	2.13125	2.59349
ENSG00000146856	AGBL3	4.95286	5.04188	4.94484	6.32993	5.54042	5.34847
ENSG00000186094	AGBL4	2.57321	5.38053			3.04015	1.39267
ENSG00000084693	AGBL5	41.3232	48.4148	28.5837	31.367	43.6	43.524
ENSG00000229122	AGBL5-IT1	8.38109	10.7706	10.3097	14.6919	16.7204	13.2675
ENSG00000204305	AGER	14.0618	18.642	15.3233	17.0428	16.6943	15.3306
ENSG00000173744	AGFG1	36.4331	35.8861	32.674	33.7138	42.9528	41.0106
ENSG00000106351	AGFG2	9.62778	9.58862	12.4575	11.4987	12.896	12.1052
ENSG00000164252	AGGF1	31.3379	31.2241	26.1725	28.889	39.8589	40.4492
ENSG00000006530	AGK	27.0792	26.2062	23.8291	23.9903	24.6898	27.996
ENSG00000162688	AGL	18.3541	22.069	19.5482	23.0103	16.0683	16.4014
ENSG00000116771	AGMAT	2.632	2.52878	5.67534	3.48083	4.26478	6.36863
ENSG00000187546	AGMO	4.58473	5.60827	6.06903	6.83253	6.46093	6.13423
ENSG00000092847	AGO1	32.9311	32.4124	20.1603	21.7799	38.996	37.6362
ENSG00000123908	AGO2	21.8363	20.4644	18.3555	20.6147	25.1495	24.32
ENSG00000126070	AGO3	11.5506	12.7152	12.1847	12.0171	12.4321	11.5479
ENSG00000134698	AGO4	28.3124	33.9589	22.5714	24.5439	30.1002	30.0377
ENSG00000204310	AGPAT1	64.7802	62.9034	48.6015	44.0846	70.5537	74.4166
ENSG00000169692	AGPAT2	35.9982	38.1929	36.9085	39.2678	35.1438	28.4339
ENSG00000160216	AGPAT3	34.2481	33.2291	30.8704	33.1747	35.5985	34.3998
ENSG00000026652	AGPAT4	33.3914	33.201	20.6355	21.2983	46.7947	46.2554
ENSG00000155189	AGPAT5	46.6192	38.2295	19.2722	18.9724	58.7319	64.0029
ENSG00000158669	AGPAT6	47.2828	45.4729	46.8242	51.1571	50.7318	50.1775
ENSG00000018510	AGPS	28.6723	26.7179	25.0752	25.3616	24.0825	26.6013
ENSG00000188157	AGRN	101.199	99.5637	117.135	116.806	158.429	124.764
ENSG00000135744	AGT	5.14408	5.20209	30.3112	23.5743
ENSG00000135049	AGTPBP1	33.5614	34.8513	15.1443	16.2443	33.3695	38.8247
ENSG00000144891	AGTR1	46.3416	50.5158	36.6885	36.3772	17.0659	14.9571
ENSG00000180772	AGTR2	14.3073	22.2302	8.31459	7.73681	4.0184	5.34779
ENSG00000177674	AGTRAP	22.1784	21.4337	20.545	25.9866	27.1909	24.9662
ENSG00000153207	AHCTF1	26.035	26.9099	24.5586	23.8192	24.6656	29.7011
ENSG00000101444	AHCY	159.693	164.166	115.59	129.204	155.705	180.185
ENSG00000168710	AHCYL1	156.141	167.562	124.615	134.251	138.008	125.027
ENSG00000158467	AHCYL2	36.6643	39.4889	26.4996	28.0292	50.9169	50.7697
ENSG00000126705	AHDC1	48.8426	59.7512	45.4249	50.6597	39.442	35.0283
ENSG00000135541	AHI1	14.4987	14.7805	17.4166	16.6177	11.2293	9.70974
ENSG00000124942	AHNAK	212.362	251.807	241.987	238.294	131.988	126.962
ENSG00000185567	AHNAK2	2.6467	2.7423	5.97625	5.30757	2.59403	3.69785
ENSG00000106546	AHR	27.6011	21.9068	11.9121	11.0248	38.808	32.3207
ENSG00000063438	AHRR	7.85509	9.088	3.9303	3.64048	31.2865	24.5281
ENSG00000100591	AHSA1	122.508	104.29	112.135	128.166	126.528	155.03
ENSG00000173209	AHSA2	37.334	45.3989	36.5809	39.9402	31.7756	29.4064
ENSG00000186063	AIDA	25.902	25.6175	21.8442	23.4902	25.8836	31.6159
ENSG00000204472	AIF1	5.09587	7.10397	8.8132	10.6683
ENSG00000126878	AIF1L	41.3739	38.2887	4.95223	4.8677	71.2353	93.7636
ENSG00000156709	AIFM1	46.3707	46.6561	50.7097	49.823	58.5507	60.2044
ENSG00000042286	AIFM2	9.79242	10.4726	8.39632	9.75976	8.01406	7.6347
ENSG00000183773	AIFM3	1.81365	2.38121	3.19158	3.61091	2.72435	1.71781
ENSG00000146416	AIG1	10.558	11.3615	11.0484	9.76951	15.2243	14.6382
ENSG00000112297	AIM1	3.2062	3.01477			4.19166	4.80261
ENSG00000176092	AIM1L	3.25378	2.9754
ENSG00000163568	AIM2	3.49512	4.07303			3.62007	3.1134
ENSG00000164022	AIMP1	44.9803	47.253	45.4596	45.0041	46.9686	52.7444
ENSG00000106305	AIMP2	29.2473	23.4056	20.7573	22.625	31.162	38.9719
ENSG00000110711	AIP	100.678	109.08	79.117	99.9054	99.236	89.1468
ENSG00000160224	AIRE					3.85825	2.38668
ENSG00000270726	AJ271736.10			2.84227	3.21602	2.50754	2.69245
ENSG00000196581	AJAP1					2.39711	3.51692
ENSG00000129474	AJUBA	100.625	98.9883	67.0184	70.3339	81.7605	72.1328
ENSG00000106992	AK1	13.2777	12.9241	14.215	13.8126	8.09149	8.65694
ENSG00000004455	AK2	55.5511	55.0894	53.2505	60.1111	56.4393	59.2651
ENSG00000147853	AK3	112.23	108.351	71.756	72.7399	88.2106	86.9069
ENSG00000162433	AK4	16.9367	14.4508	18.1392	15.9775	17.9968	21.2995
ENSG00000154027	AK5	13.4029	12.7946	4.46913	4.91938	7.05816	6.50046
ENSG00000140057	AK7	2.5067	3.22538			3.08703	3.43675
ENSG00000165695	AK8	3.21362	2.86493	4.45214	3.4352	3.62543	3.74265
ENSG00000155085	AK9	6.59172	7.15433	6.37866	5.53175	6.40225	6.27925
ENSG00000121057	AKAP1	42.1238	42.5084	15.0243	17.0091	175.235	180.391
ENSG00000108599	AKAP10	34.0911	32.3856	33.0433	39.29	33.4455	36.0689
ENSG00000023516	AKAP11	34.1532	35.8245	33.4525	34.5179	44.0427	42.7203
ENSG00000131016	AKAP12	273.183	224.43	229.702	210.147	140.69	133.128
ENSG00000170776	AKAP13	28.9181	29.453	40.1214	38.4064	34.7034	35.7031
ENSG00000186471	AKAP14	4.58936	4.35483	7.37032		4.11153	4.73955
ENSG00000111254	AKAP3	2.57417	2.94948	3.92912	3.30228	2.83556	3.01376
ENSG00000147081	AKAP4			3.81419	2.297
ENSG00000179841	AKAP5	5.40724	3.95467	6.30794	4.56707	5.88282	5.84317
ENSG00000151320	AKAP6	4.80572	4.84471	6.0779	4.69108	4.80736	5.6736
ENSG00000118507	AKAP7	11.7913	12.0704	10.0305	8.54193	26.9836	27.3591
ENSG00000105127	AKAP8	48.4342	48.4419	36.4138	43.9119	48.8191	49.1531
ENSG00000011243	AKAP8L	93.8047	108.517	83.2338	91.5991	106.485	99.3673
ENSG00000127914	AKAP9	28.2844	30.4618	33.2873	33.0763	37.1901	36.3639
ENSG00000166452	AKIP1	40.658	42.3155	32.6735	36.3571	34.951	34.9612
ENSG00000174574	AKIRIN1	197.028	175.863	145.962	148.751	213.949	210.032
ENSG00000135334	AKIRIN2	122.764	108.679	62.3964	70.2884	143.291	138.471
ENSG00000106948	AKNA	19.4739	19.7598	19.4221	18.4664	21.1172	20.9423
ENSG00000162641	AKNAD1	1.90642	2.87985	1.76769	1.96243	3.69319	3.66412
ENSG00000117448	AKR1A1	110.036	109.644	105.204	109.772	89.7868	92.3147
ENSG00000085662	AKR1B1	85.5671	83.3391	52.0344	54.9161	80.1208	99.006
ENSG00000187134	AKR1C1	3.97541	4.94866	9.31571	6.58895	3.72287	4.91183
ENSG00000151632	AKR1C2	3.7179	5.84568	7.17211	6.74687	1.74357	2.47195
ENSG00000196139	AKR1C3	3.57723	4.1773	4.81531	1.59204	2.82453	5.78376
ENSG00000165568	AKR1E2	2.28447	3.2112	6.90672	7.23365	4.06683	4.82522
ENSG00000053371	AKR7A2	78.976	81.6579	62.5338	74.9234	86.7363	89.5289
ENSG00000162482	AKR7A3	3.93166	5.18568	3.76052	3.22373	4.1042	3.46448
ENSG00000142208	AKT1	62.3857	60.5589	53.1673	59.3892	65.8157	62.2503
ENSG00000204673	AKT1S1	50.0613	44.2125	47.7144	51.6703	51.4621	45.6981
ENSG00000105221	AKT2	43.3321	47.7707	38.7111	40.9967	45.5676	44.7367
ENSG00000117020	AKT3	66.7217	59.5763	55.102	53.9966	66.9436	68.4813
ENSG00000166971	AKTIP	15.2291	16.2216	14.4239	16.8812	17.9935	17.9784
ENSG00000228201	AL022341.3	5.93092	6.14081	9.00666	8.35407	7.52132	7.46006
ENSG00000230319	AL022476.2	1.62883	2.01319	2.6469	2.38299	1.92529	3.4129
ENSG00000268402	AL031320.1	19.9893	25.6963	13.5355	21.6311	24.2517	22.4898
ENSG00000269549	AL031663.2	1.09655	1.26882	1.81121	4.93879	1.66634	2.51785
ENSG00000267882	AL031666.2	1.65427	1.62292	4.35614	2.52337
ENSG00000268275	AL035588.1	2.17791	2.67824	6.49339	5.98893
ENSG00000224997	AL049840.1	4.26404	4.38952	2.53173	4.0595	4.97142	4.01364
ENSG00000244676	AL109761.5	2.0745	3.49229	3.07493	4.07267	1.88089	3.56724
ENSG00000224141	AL109763.2	2.65506	3.73589
ENSG00000269375	AL117190.3			3.12114	3.47771
ENSG00000267848	AL118506.1	5.16987	7.96212	11.9991	4.52634	8.07231	7.73589
ENSG00000259977	AL121578.2	2.11741		3.80821	3.18915
ENSG00000268628	AL121761.2			1.35207
ENSG00000230805	AL132709.1	4.96504	4.00639	8.19421	5.11975	6.65108	5.897
ENSG00000225746	AL132709.5			6.96939	8.84583
ENSG00000232018	AL132709.8			4.77678	5.56768
ENSG00000268466	AL132989.1	2.61057	2.87336	2.87348	3.34411	2.72509	3.2212
ENSG00000269120	AL133318.1	3.5373	2.36272
ENSG00000212673	AL136115.1	2.30745	2.424			2.32727	4.54896
ENSG00000203630	AL136531.1					3.26935	4.64831
ENSG00000269624	AL138847.1	3.68173	1.79688
ENSG00000248458	AL139147.1	2.44927	3.32019	6.17653	3.35578	3.39769	5.03267
ENSG00000269305	AL158147.2	3.68475	3.31993
ENSG00000258604	AL161668.5			1.48183	1.74665
ENSG00000212670	AL161915.1	5.8696	5.30121	5.68022	4.78514	6.77401	5.6547
ENSG00000234237	AL162431.1			5.66452	6.59208	4.44134	1.79397
ENSG00000237356	AL163953.3	3.76704	2.19291	4.91396	6.0908	4.77955	8.16595
ENSG00000215902	AL353354.1	11.3764	6.7546	7.7113	9.26431	2.73418	10.334
ENSG00000227921	AL353791.1			2.21848	1.34594	7.85373	8.5829
ENSG00000268578	AL354718.1	5.44621	2.8093
ENSG00000224474	AL355490.1	4.72038	12.7314	8.39044	13.5813	9.7097	12.2945
ENSG00000248835	AL357673.1	6.86605	8.27341	4.58857	4.95191	9.66508	8.91125
ENSG00000203815	AL358813.2	1.97092	2.8193	3.84759	2.63867	1.47854	1.5013
ENSG00000268211	AL359091.2	2.12357	3.14555	2.85454	3.31952	2.55108	3.95481
ENSG00000205740	AL359878.1	2.47837	2.06117	5.36777	3.49994	2.65731	4.55303
ENSG00000204049	AL391421.1	1.69634	1.85055	1.77398	3.02	1.49453	1.79465
ENSG00000189275	AL450307.1	3.34411	3.03198	5.12899
ENSG00000234614	AL450992.2	4.1674	3.52581	5.52252	6.62984	6.87855	6.29814
ENSG00000268172	AL590452.1	2.69706	2.97812	2.97633	3.70949
ENSG00000232850	AL590708.2	3.7771	2.20231	1.93561	2.5274	1.72202	1.9754
ENSG00000214239	AL591025.1	7.2706	14.8338			16.5092	8.92065
ENSG00000269337	AL591479.1	1.27538	1.71729	2.5157	1.26242
ENSG00000227082	AL592494.5	2.4794	3.44989	3.71044	3.4356	4.59726	4.23306
ENSG00000205424	AL592528.1	4.15345	2.95141			4.92363	5.39157
ENSG00000269832	AL627171.2	2.11751	1.52519	1.85083	2.62239	2.11776	1.72317
ENSG00000237683	AL627309.1	7.87005	8.93352	4.34175	4.96797	7.99984	5.07173
ENSG00000268179	AL645608.1	2.84369	2.45578	14.8307	25.4437	2.66346	1.45054
ENSG00000215014	AL645728.1	3.0661	2.95831	4.91186	5.95631	2.82179	5.15432
ENSG00000268923	AL645922.1	13.5812	11.3867	30.5659	13.5045	6.92516	1.23151
ENSG00000269831	AL669831.1					4.53032	1.79465
ENSG00000236519	AL773604.8	3.54752	4.50772	4.77598	4.71567	5.20752	5.48157
ENSG00000268996	AL807752.1	5.52404	4.23546	7.27342	4.47831	10.2294	9.7534
ENSG00000148218	ALAD	30.0193	33.2602	35.0385	36.0543	31.8452	28.6377
ENSG00000023330	ALAS1	77.0454	73.6084	59.3873	65.2407	76.2013	73.9226
ENSG00000163631	ALB					3.02324	5.58293
ENSG00000170017	ALCAM	70.8207	74.1811	116.232	115.714	123.733	131.648
ENSG00000161618	ALDH16A1	20.8514	22.6078	11.6584	12.7387	21.2988	21.5908
ENSG00000059573	ALDH18A1	140.58	135.75	182.889	204.306	116.522	124.304
ENSG00000165092	ALDH1A1	7.33186	14.7382	7.12019	8.3572	8.02624	7.29064
ENSG00000128918	ALDH1A2	46.2787	55.6336	51.8002	57.5044	149.118	136.547
ENSG00000184254	ALDH1A3	1.85852	1.6519	22.3381	16.6161	1.4507	2.74486
ENSG00000137124	ALDH1B1	41.77	33.7194	40.2878	38.5536	40.8321	38.1292
ENSG00000144908	ALDH1L1	1.78292	2.34157			2.5666	2.8273
ENSG00000250218	ALDH1L1-AS1	2.28845
ENSG00000136010	ALDH1L2	26.2732	24.9308	42.9939	39.9411	11.1225	10.5824
ENSG00000111275	ALDH2	74.8562	85.6114	77.636	87.5063	57.902	49.7053
ENSG00000072210	ALDH3A2	36.495	42.9145	27.6905	32.0589	31.3066	33.2501
ENSG00000006534	ALDH3B1	4.02411	3.92783	3.44651	3.18362	8.90332	7.74365
ENSG00000159423	ALDH4A1	12.1658	12.9507	9.47327	9.87132	14.8562	12.5272
ENSG00000112294	ALDH5A1	13.0276	15.7389	8.03045	9.75973	19.0258	18.7595
ENSG00000119711	ALDH6A1	11.7696	16.237	11.3357	10.926	15.8075	16.0536
ENSG00000164904	ALDH7A1	46.3518	50.5172	33.7151	35.294	42.0214	43.1171
ENSG00000118514	ALDH8A1	1.81186	2.22736	4.46223	3.12184	2.72463	3.71863
ENSG00000143149	ALDH9A1	77.3491	79.0974	49.421	53.1222	88.5206	98.4354
ENSG00000149925	ALDOA	294.733	228.362	281.011	271.282	319.977	298.524
ENSG00000136872	ALDOB	2.52426	3.13874	5.83065	4.43032	4.29246	2.94773
ENSG00000109107	ALDOC	18.6503	17.331	16.5418	17.5948	9.03023	7.78031
ENSG00000033011	ALG1	14.3375	13.7404	18.1789	16.9841	14.7557	13.8772
ENSG00000139133	ALG10	3.67753	5.57193	4.57114	4.19653	6.04217	5.1753
ENSG00000175548	ALG10B	6.71889	6.44849	4.59037	4.9217	3.73543	3.95105
ENSG00000253710	ALG11	7.34503	8.04579	10.9312	10.3576	8.83154	9.60801
ENSG00000182858	ALG12	11.4336	12.3814	10.4814	11.671	10.6393	10.4099
ENSG00000101901	ALG13	22.9863	24.4906	27.0075	25.3051	22.2092	21.7938
ENSG00000229487	ALG13-AS1	9.96272	10.9024	12.3117	14.8353	10.03	6.92468
ENSG00000172339	ALG14	10.229	8.69385	9.58736	11.0644	12.4419	14.662
ENSG00000189366	ALG1L	7.59006	6.80351	5.84321	6.38745	8.67863	8.39095
ENSG00000119523	ALG2	47.6986	48.5664	46.7653	47.3209	44.0464	42.0067
ENSG00000214160	ALG3	26.4378	24.1105	25.5116	26.0383	28.291	28.8414
ENSG00000120697	ALG5	36.4019	36.9933	37.1305	40.3618	35.9882	42.2161
ENSG00000088035	ALG6	12.8196	12.4977	13.633	15.5771	15.7902	18.3967
ENSG00000159063	ALG8	51.696	47.5394	37.6013	38.5783	53.5831	60.6111
ENSG00000086848	ALG9	10.8616	11.3206	7.80715	8.48951	8.58455	10.2181
ENSG00000171094	ALK	4.07757	4.02131	3.18085	3.79477	9.14139	7.99708
ENSG00000100601	ALKBH1	17.3995	18.9685	16.7825	18.0359	18.812	18.588
ENSG00000189046	ALKBH2	24.1608	26.4449	22.3905	23.542	25.8388	24.4135
ENSG00000166199	ALKBH3	20.6581	22.0058	19.6997	18.3358	17.3915	17.5153
ENSG00000244926	ALKBH3-AS1	2.41522	3.74263	5.38802	4.19881	2.85358	4.58379
ENSG00000160993	ALKBH4	19.1136	22.3848	15.8654	19.0264	20.2108	17.6018
ENSG00000091542	ALKBH5	88.4553	83.7325	73.2549	82.8414	100.063	97.1506
ENSG00000239382	ALKBH6	3.57029	3.7789	3.17451	3.99058	3.78403	3.48787
ENSG00000125652	ALKBH7	92.8685	96.4684	63.1406	73.3894	96.3887	89.333
ENSG00000137760	ALKBH8	13.5034	13.6562	10.9565	12.0101	12.7091	12.2716
ENSG00000116127	ALMS1	13.8607	14.6589	10.8314	11.3529	16.905	18.3342
ENSG00000230002	ALMS1-IT1	2.6791	2.57685	4.057	3.6466	2.32099	2.70266
ENSG00000108839	ALOX12	4.73342	6.19904	5.71131	6.60966	5.12098	6.48233
ENSG00000161905	ALOX15	2.773	1.82019			1.90563	5.8622
ENSG00000132965	ALOX5AP	4.57506	1.48735	5.87876	1.45482
ENSG00000179148	ALOXE3					2.08666
ENSG00000073331	ALPK1	6.24703	7.31217	9.59164	8.74811	4.94886	5.12766
ENSG00000198796	ALPK2	6.8791	5.72857	9.23153	7.33521	14.5653	14.024
ENSG00000136383	ALPK3	2.44881	2.53428	3.97465	3.66606	2.72671	3.06668
ENSG00000162551	ALPL	14.6024	13.6728	7.10882	6.29217	5.23682	4.73429
ENSG00000003393	ALS2	33.8764	33.1512	31.0654	31.3754	36.4005	39.1881
ENSG00000178038	ALS2CL	2.48093	2.34277	4.54021	4.57417	3.33678	5.97918
ENSG00000155754	ALS2CR11					3.01396	3.12809
ENSG00000155749	ALS2CR12	5.30849	2.92884	6.19432	4.93866	6.22002	6.0591
ENSG00000180318	ALX1	10.1084	15.073	6.96392	9.66794	7.44556	6.95956
ENSG00000052850	ALX4	29.0081	38.2273	16.0121	26.4625	6.31003	5.9038
ENSG00000183684	ALYREF	164.228	141.139	99.1472	116.177	179.37	190.003
ENSG00000242110	AMACR	1.80893	2.31449	1.39848	2.21102	3.02664	1.91674
ENSG00000110497	AMBRA1	34.2721	36.0892	27.7811	32.4447	36.7742	37.1143
ENSG00000123505	AMD1	110.179	101.066	71.8513	78.258	101.621	109.524
ENSG00000162066	AMDHD2	7.08289	7.68898	5.62645	6.78225	9.03501	8.15011
ENSG00000184675	AMER1	9.86742	11.754	7.74188	8.59413	6.93295	7.37296
ENSG00000165566	AMER2	3.83317	4.92654	3.12438	5.7977	6.04061	7.06037
ENSG00000159461	AMFR	58.0461	62.424	66.2792	62.2532	88.3591	80.2572
ENSG00000104899	AMH	23.9019	27.8037	14.1094	13.4717	19.6063	14.6409
ENSG00000181754	AMIGO1	10.1324	11.3409	12.2587	10.1676	8.80545	8.92494
ENSG00000139211	AMIGO2	61.5619	63.748	52.8659	39.3504	19.0883	18.0366
ENSG00000101935	AMMECR1	12.289	10.2612	16.556	13.8018	9.55118	11.8703
ENSG00000144233	AMMECR1L	49.5252	47.5491	43.4138	49.5748	51.2845	51.2976
ENSG00000151743	AMN1	3.75226	4.52728	3.3677	3.66006	5.40798	6.01127
ENSG00000126016	AMOT	59.7302	76.1003	66.4681	81.6403	44.21	48.3791
ENSG00000166025	AMOTL1	130.425	107.998	124.395	130.359	115.357	110.613
ENSG00000114019	AMOTL2	219.428	192.663	162.136	168.108	127.193	122.411
ENSG00000116337	AMPD2	56.4229	57.5859	48.5421	51.2517	51.6676	47.5935
ENSG00000133805	AMPD3	2.79606	3.15013	4.26584	3.74623	4.85613	6.45775
ENSG00000078053	AMPH	30.6261	31.0958	23.2132	21.2788	19.5105	21.1082
ENSG00000145020	AMT	15.7617	25.8722	17.6933	19.0198	12.5108	10.9075
ENSG00000174876	AMY1B					3.23935
ENSG00000243480	AMY2A	1.78248
ENSG00000240038	AMY2B	2.14837	2.69369	4.34373	5.23085	3.69066	3.04721
ENSG00000174945	AMZ1	2.15324	1.95905	3.83901	3.77372	2.54926	2.69006
ENSG00000196704	AMZ2	48.9528	50.9768	50.9403	50.7569	55.314	71.8281
ENSG00000153107	ANAPC1	18.2502	16.2789	14.0773	15.6483	18.7703	19.5419
ENSG00000164162	ANAPC10	14.4067	13.8767	11.5046	15.4569	12.0168	13.8642
ENSG00000141552	ANAPC11	59.7228	59.0137	39.6414	46.5427	75.0818	73.9835
ENSG00000129055	ANAPC13	103.721	102.89	98.0867	93.5946	100.016	99.2518
ENSG00000110200	ANAPC15	6.78658	5.62089	6.81086	4.71559	9.5616	7.33314
ENSG00000166295	ANAPC16	43.5354	50.3144	42.2431	44.8431	51.9275	55.6247
ENSG00000176248	ANAPC2	46.2988	51.9514	40.7348	45.0586	45.0861	38.5596
ENSG00000053900	ANAPC4	22.2704	22.9175	17.4771	18.874	23.2661	25.9036
ENSG00000089053	ANAPC5	52.4737	55.1382	64.8434	69.6945	47.4237	48.4007
ENSG00000196510	ANAPC7	36.4364	39.1556	27.1375	29.9352	38.7295	40.6773
ENSG00000214274	ANG	2.72865	2.70197	3.75389	3.07914	1.76378	2.27284
ENSG00000013523	ANGEL1	33.0253	33.8516	23.636	23.4386	35.3726	31.357
ENSG00000174606	ANGEL2	19.0165	20.8242	17.1144	17.6328	22.5259	23.5451
ENSG00000154188	ANGPT1	23.7416	29.1482	102.801	110.958	13.4226	11.2844
ENSG00000091879	ANGPT2	10.2679	6.19978	3.66539	3.43872	2.7467	3.46611
ENSG00000101280	ANGPT4	2.72408	3.9833
ENSG00000116194	ANGPTL1	23.721	33.6885	28.6191	31.4439	15.2729	15.8204
ENSG00000136859	ANGPTL2	40.5163	46.8593	66.6436	56.7128	28.0795	23.9956
ENSG00000132855	ANGPTL3	1.60793	2.61639	6.27087	3.76631
ENSG00000167772	ANGPTL4	130.494	103.525	46.5042	43.3446	16.9953	8.76551
ENSG00000187151	ANGPTL5			5.24445	5.08077
ENSG00000130812	ANGPTL6			1.43187	1.72782
ENSG00000029534	ANK1	19.9547	22.4886	13.6633	11.9515	12.6817	9.81315
ENSG00000145362	ANK2	31.5651	28.3124	14.4167	12.4913	34.665	37.2366
ENSG00000151150	ANK3	14.0264	15.5712	19.7793	20.8732	13.4402	13.5612
ENSG00000151687	ANKAR	2.96865	3.16624	4.93831	4.14875	3.71653	3.75859
ENSG00000166839	ANKDD1A	9.73795	13.0501	12.4463	11.4491	8.84645	9.32954
ENSG00000189045	ANKDD1B	2.84804	3.97037	7.09541	5.20082	3.88008	2.60388
ENSG00000132623	ANKEF1	3.96255	4.05225	4.17123	3.22552	3.91848	5.17397
ENSG00000153930	ANKFN1	3.42798	3.47791
ENSG00000185722	ANKFY1	52.0241	55.833	47.9445	53.4521	65.0833	62.3494
ENSG00000154122	ANKH	14.5213	15.2668	26.1072	22.9872	11.0697	11.4593
ENSG00000131503	ANKHD1					1.25451	1.09027
ENSG00000001629	ANKIB1	58.9935	57.8107	63.1657	64.8777	59.7784	57.3369
ENSG00000170209	ANKK1			5.33395	2.21073	2.84626	3.127
ENSG00000160117	ANKLE1	4.74273	4.87075	4.81971	4.20441	5.60601	5.37673
ENSG00000176915	ANKLE2	39.3497	39.828	32.536	35.019	41.012	43.6638
ENSG00000144504	ANKMY1	4.85309	5.55005	6.38395	6.6974	5.27747	5.31981
ENSG00000106524	ANKMY2	45.6931	51.2512	35.9649	39.1744	48.5663	48.5887
ENSG00000164331	ANKRA2	24.0795	30.1906	31.2615	30.7837	25.2713	25.1101
ENSG00000148677	ANKRD1	68.7249	23.9551	249.803	137.633	87.1807	74.4529
ENSG00000088448	ANKRD10	86.3721	109.078	78.8664	85.8163	87.1374	87.2073
ENSG00000229152	ANKRD10-IT1	68.7706	81.6625	55.3332	53.4585	69.5625	68.6025
ENSG00000167522	ANKRD11	68.3927	67.3913	66.6671	68.3416	68.1654	63.8485
ENSG00000101745	ANKRD12	15.1725	15.463	15.7196	14.9817	17.7855	17.1027
ENSG00000076513	ANKRD13A	24.4023	27.3498	22.1872	23.9838	25.6425	26.4699
ENSG00000198720	ANKRD13B	47.9717	53.7072	33.0958	35.1521	41.9146	37.6036
ENSG00000118454	ANKRD13C	40.3644	38.5372	32.1163	36.0484	45.3368	42.7858
ENSG00000172932	ANKRD13D	28.0545	30.302	27.5425	30.5998	33.2182	29.9041
ENSG00000134461	ANKRD16	10.7417	11.4359	11.7616	12.7383	10.3974	10.8771
ENSG00000132466	ANKRD17	64.3154	62.0905	63.239	69.7346	67.857	70.145
ENSG00000180071	ANKRD18A	1.39564	1.00955			2.79982	3.03778
ENSG00000230453	ANKRD18B	2.32953	1.97946	3.21347	1.40137
ENSG00000165887	ANKRD2			3.64305
ENSG00000089847	ANKRD24	3.18941	3.59814	4.88029	4.44627	3.46263	4.0662
ENSG00000107890	ANKRD26	16.2111	16.6345	13.3398	14.4895	16.0489	17.2091
ENSG00000105186	ANKRD27	19.4331	20.4443	19.4891	22.0884	20.8327	23.3893
ENSG00000206560	ANKRD28	15.8351	14.9172	14.4974	15.4549	17.2009	18.537
ENSG00000154065	ANKRD29	2.5212	2.95557	5.04237	4.40232	2.3664	3.71114
ENSG00000180777	ANKRD30B	2.63273	3.40661			4.3872	3.23159
ENSG00000163046	ANKRD30BL					3.98787	4.01699
ENSG00000145700	ANKRD31	1.89205	3.8561			3.86328	4.76796
ENSG00000133302	ANKRD32	14.9657	14.5948	8.38869	9.40045	13.2269	16.3422
ENSG00000167612	ANKRD33	2.13402	3.12772	3.38826	3.59641	2.43339	3.52108
ENSG00000164236	ANKRD33B	3.85227	4.206	5.87605	5.9124	2.68038	3.68623
ENSG00000181039	ANKRD34A	7.46897	7.13827	8.15733	6.40471	6.22085	5.92415
ENSG00000189127	ANKRD34B	3.36052	1.03999
ENSG00000198483	ANKRD35	2.7461	2.82314			4.19307	3.71408
ENSG00000135976	ANKRD36	5.13482	6.18047	7.02404	7.16831	5.71396	5.99408
ENSG00000174501	ANKRD36C	5.01031	6.46684	7.6285	10.1878	7.63695	7.11793
ENSG00000186352	ANKRD37	2.29214	2.51875	3.05869	2.16386	3.64224	3.04694
ENSG00000213337	ANKRD39	2.31499	2.37302	2.30122	2.1328	3.43043	2.96719
ENSG00000154945	ANKRD40	46.5197	42.2777	42.2929	42.1344	41.8499	44.7193
ENSG00000137494	ANKRD42	7.16185	6.59914	9.76083	9.82143	8.81236	9.52371
ENSG00000065413	ANKRD44	10.4712	11.2905	28.4179	27.1472	10.265	11.9039
ENSG00000183831	ANKRD45	5.79986	5.51093	6.03986	3.55074	9.72129	14.1244
ENSG00000186106	ANKRD46	22.3122	25.3146	16.9815	20.6508	21.5658	21.0315
ENSG00000168876	ANKRD49	13.9243	15.4718	14.335	13.1386	12.7964	16.0957
ENSG00000151458	ANKRD50	69.7533	70.5225	83.5868	85.4245	59.5504	62.063
ENSG00000139645	ANKRD52	87.6019	80.626	67.5691	71.3949	111.715	102.83
ENSG00000144031	ANKRD53	2.89292	3.2213	4.50392	2.60072	3.05403	5.71995
ENSG00000100124	ANKRD54	31.4332	32.8531	18.9286	22.7162	26.1876	27.5206
ENSG00000164512	ANKRD55					2.11557	4.7924
ENSG00000135299	ANKRD6	17.7887	18.6325	18.9298	18.0143	17.3216	16.3358
ENSG00000157999	ANKRD61	6.19717	6.49499	8.13662	6.89591	6.94004	9.11043
ENSG00000230778	ANKRD63	2.81178	1.49877
ENSG00000235098	ANKRD65	2.38866	2.47324	2.95826	4.2469	2.72604	3.11287
ENSG00000156381	ANKRD9	23.1387	21.0669	13.5505	14.9388	23.6362	23.0312
ENSG00000064999	ANKS1A	35.3593	37.4889	34.0467	36.7787	34.507	32.3033
ENSG00000185046	ANKS1B	19.1163	17.1127	2.52866	3.00221	18.8247	18.2551
ENSG00000168096	ANKS3	17.528	19.2498	17.1447	19.3506	17.7179	15.6947
ENSG00000165138	ANKS6	23.7619	24.3467	19.0133	20.2667	17.1863	16.8139
ENSG00000206199	ANKUB1	2.16106	2.26824	1.44812	1.81488
ENSG00000163516	ANKZF1	30.0277	33.6295	31.1729	33.3781	33.4755	33.2489
ENSG00000011426	ANLN	115.862	109.354	36.6186	41.1174	64.1359	78.4218
ENSG00000131620	ANO1	3.56844	1.8906	3.36014	3.82023	3.61237	4.19551
ENSG00000160746	ANO10	30.3521	28.2525	36.7704	34.1462	31.4604	35.8773
ENSG00000047617	ANO2	4.16037	3.40807	4.98267	5.82321	4.83689	5.31428
ENSG00000134343	ANO3	2.55296	2.41755	7.02101	6.99444	3.43339	4.13857
ENSG00000151572	ANO4	14.2439	7.0269	28.5487	25.1665	10.9534	9.17809
ENSG00000171714	ANO5	2.80008	2.54774	4.4901	4.11571	5.14404	5.43525
ENSG00000177119	ANO6	99.5726	103.857	114.339	106.252	71.8429	71.3468
ENSG00000146205	ANO7	4.15794	4.19017	3.68615	5.23947	3.39514	2.42431
ENSG00000074855	ANO8	37.328	44.0075	32.1775	37.5584	49.4673	42.0492
ENSG00000185101	ANO9	2.35176	2.36777	3.87488	3.53685	2.264	1.69013
ENSG00000140350	ANP32A	85.2015	83.5668	48.3934	53.2851	95.2088	120.052
ENSG00000136938	ANP32B	239.189	245.536	148.701	147.501	214.815	236.955
ENSG00000143401	ANP32E	156.136	160.402	72.3725	83.6828	127.714	159.636
ENSG00000166825	ANPEP	19.212	20.2773	18.0101	15.5064	14.0565	12.1885
ENSG00000169604	ANTXR1	176.41	160.469	245.705	253.501	145.041	137.711
ENSG00000163297	ANTXR2	42.6122	41.4016	79.6037	71.129	38.6309	41.2788
ENSG00000135046	ANXA1	264.002	195.215	324.326	338.11	157.437	168.842
ENSG00000122359	ANXA11	36.581	31.8261	38.0081	35.7345	35.7884	36.1343
ENSG00000182718	ANXA2	209.844	186.683	212.464	193.387	199.584	230.132
ENSG00000177721	ANXA2R	3.06833	3.34635	4.59653	4.8885	3.31355	2.06393
ENSG00000138772	ANXA3	32.9932	25.1141	36.0004	32.294	8.54991	8.42094
ENSG00000196975	ANXA4	17.365	17.1087	26.2225	27.3905	15.4919	14.0003
ENSG00000164111	ANXA5	498.635	413.909	571.309	559.406	341.656	354.489
ENSG00000197043	ANXA6	606.149	549.78	634.043	619.314	485.573	518.983
ENSG00000138279	ANXA7	78.4137	73.9597	72.915	68.459	77.789	83.6051
ENSG00000143412	ANXA9	32.5438	36.1295	19.7212	26.5066	28.5257	28.1557
ENSG00000136250	AOAH	3.53782	4.72104
ENSG00000131480	AOC2	5.76409	6.42216	8.09873	6.94789	4.88795	4.2877
ENSG00000131471	AOC3	29.443	36.9374	5.61051	5.264	3.14524	3.88191
ENSG00000138356	AOX1	2.77641	2.87605	5.46955	4.32409	3.97963	4.9664
ENSG00000273017	AP000240.9	3.73848	3.69876	9.66708	7.10541	4.51943	4.15937
ENSG00000237594	AP000251.3	3.06274	4.07038	3.59442	5.95506	3.18377	3.82838
ENSG00000234509	AP000253.1	4.16892	2.6931
ENSG00000273271	AP000254.8	10.1606	11.1778	9.95247	9.40229	9.79484	10.2479
ENSG00000273091	AP000255.6	2.78379	4.76599	4.24263	2.21634	5.75265	3.89406
ENSG00000232623	AP000266.7					3.87036	6.34307
ENSG00000272659	AP000295.10					2.55166	4.42143
ENSG00000268265	AP000304.1	18.5156	8.66404	18.1625	14.1775	7.0941	10.9242
ENSG00000243627	AP000322.53	3.146	3.76117
ENSG00000222018	AP000322.54	6.74285	7.82645	7.72807	8.08354	5.78143	6.0261
ENSG00000234380	AP000330.8	2.84892	1.63696	5.39068	3.36965	4.17404	8.47071
ENSG00000236611	AP000343.2	3.31233	1.24078			3.19449
ENSG00000234928	AP000344.3	3.53572	3.11656
ENSG00000218537	AP000350.4	4.27167	4.40245	4.09347	4.09842	2.68807	2.39472
ENSG00000273295	AP000350.5	2.12077	2.76496	3.4777	2.88483	2.58319	4.22413
ENSG00000228923	AP000355.2	3.61551	4.64195			8.40597	4.38186
ENSG00000255774	AP000439.3	4.05527	1.15619			3.91552	1.77267
ENSG00000255139	AP000442.1	5.18487	4.3581	2.70014	3.31154
ENSG00000255008	AP000442.4	4.82123	4.95907			5.06469
ENSG00000228592	AP000459.4					3.5926	6.25974
ENSG00000228798	AP000473.5	15.3109	18.4375	8.1981	4.1565	26.4311	23.4167
ENSG00000270093	AP000473.8	12.1818	12.9536	3.8787	5.54155	15.7168	17.4791
ENSG00000246889	AP000487.5	3.07199	3.07467	3.3676	3.3787	3.4988	3.53804
ENSG00000254604	AP000487.6	2.62934	3.6541	3.92236	3.36566	4.67864	4.05503
ENSG00000255843	AP000593.7	3.86415	2.44705	3.78765	3.92867	4.51071	2.41101
ENSG00000269895	AP000654.4	3.41194	4.65071	4.95753	5.82888
ENSG00000254602	AP000662.4	26.5179	33.7383	12.2132	11.5414	25.0406	28.831
ENSG00000268098	AP000688.1	4.94798	3.62123			12.4418	4.33582
ENSG00000236677	AP000688.11	1.59983	1.60179	2.02138	1.90622
ENSG00000273199	AP000692.10			2.54674	1.39143	2.00536	2.43101
ENSG00000228107	AP000692.9	5.56855	5.79988	4.21753	2.95076	3.29916	4.65029
ENSG00000224790	AP000704.5	1.56319	2.82429			5.44516	8.46434
ENSG00000255537	AP000708.1	1.30913	1.35362			1.5236	2.32128
ENSG00000173727	AP000769.1			5.05545	3.44123
ENSG00000254667	AP000783.1	2.23632	2.22275	4.16007	3.00604	3.92449	5.62449
ENSG00000250699	AP000892.4	4.25766	3.90294	1.70563	4.02718
ENSG00000215504	AP000974.1			3.5042	2.51542	3.13941	4.41859
ENSG00000237989	AP001046.5	1.82595	1.59645	5.7172	4.06612
ENSG00000215458	AP001053.11	2.07393	2.5285	4.11821	3.33459	3.12781	2.99401
ENSG00000267913	AP001055.1	5.28061	7.2272	4.66828	4.29755	5.13513	4.37223
ENSG00000225331	AP001055.6	3.25338	3.67935			2.79678	5.59433
ENSG00000232010	AP001059.5	1.46799
ENSG00000184441	AP001062.7	2.0692	2.26036	1.68813	2.54231	2.22876	2.00031
ENSG00000228709	AP001065.15	20.9037	18.2076	3.69856	3.67841
ENSG00000237410	AP001092.4	4.23194	2.52465
ENSG00000270071	AP001172.2	7.54855	6.71334			8.02346	9.49408
ENSG00000236304	AP001189.4	3.50436	3.1925	4.59478	3.56793	1.91717	4.98668
ENSG00000245571	AP001258.4	3.30502	4.07289	4.08904	3.38591	3.35747	4.31457
ENSG00000227726	AP001271.3	6.22447	3.04774			7.48894	7.29788
ENSG00000224905	AP001347.6	6.86528	9.17081	7.3921	7.92127	6.55109	6.38677
ENSG00000254837	AP001372.2	4.97869	4.98485	5.88047	8.42733	3.67753	5.68593
ENSG00000272948	AP001412.1	2.52435	2.11577			1.81284	2.23828
ENSG00000231231	AP001422.3			13.0938	19.0732
ENSG00000270116	AP001429.1	3.33262	5.40898	6.32799	5.42448	2.7503	3.46928
ENSG00000242553	AP001432.14	8.43065	8.4221	6.1306	7.35922	11.3131	10.5124
ENSG00000273210	AP001437.1	1.64162	1.65251	2.07638	1.93826	3.93976	3.25706
ENSG00000269038	AP001462.6	4.86251	5.01441	5.68783	6.30813	6.37213	6.18116
ENSG00000235878	AP001468.1	25.8394	28.7466	23.3941	28.5497	21.4275	21.1605
ENSG00000223901	AP001469.5	2.229	1.96459	1.87066	3.0354	3.11154	2.22394
ENSG00000228137	AP001469.7	4.99413	5.46363	5.4333	5.14557	8.65831	7.0742
ENSG00000239415	AP001469.9	4.53647	5.36605	4.20257	4.82162	4.49513	3.48279
ENSG00000227438	AP001471.1			3.96501	5.1186	3.13073	6.20538
ENSG00000268856	AP001579.1			8.75384	4.92011	3.4529	7.36805
ENSG00000232692	AP001596.6	2.04927	2.6461	5.30752	5.4348	6.34633	4.92578
ENSG00000197934	AP001597.1	2.74514
ENSG00000227698	AP001619.2					9.08841	3.97058
ENSG00000235772	AP001625.6	4.64659	4.50741	4.05769	3.06888	5.32718	1.07519
ENSG00000235023	AP001626.2	3.5577	3.95527	5.91999	4.43512	3.63713	4.44462
ENSG00000225731	AP001627.1			6.68686
ENSG00000225218	AP001628.6	22.8255	19.6584	8.10988	10.5398
ENSG00000254531	AP001816.1	7.01274	8.98439	8.92383	10.5281	13.2034	8.64825
ENSG00000255176	AP002954.3	4.89097	5.13331	5.43598	4.36054	7.80192	6.77516
ENSG00000254614	AP003068.23			1.6759	1.72326	2.13942	2.91107
ENSG00000215527	AP005482.1	3.88805	3.98271	3.28642	1.59223	6.61866	5.3594
ENSG00000226645	AP006216.10	4.56233	6.6437			8.99122	6.58752
ENSG00000231611	AP006216.11	9.72989	7.41026	9.47541	10.3056	9.81684	8.91118
ENSG00000235910	AP006216.12	5.47103	5.56322			7.27961	3.626
ENSG00000228463	AP006222.2	1.96157	2.08653			2.21663	2.04147
ENSG00000255284	AP006621.5	16.0858	23.0713	16.926	20.2808	16.3426	17.355
ENSG00000255142	AP006621.6	24.0147	32.6707	29.9613	27.5976	22.429	15.164
ENSG00000269915	AP006621.9					2.20041	3.00766
ENSG00000138660	AP1AR	27.6064	26.9937	18.8987	18.6141	31.9212	29.8292
ENSG00000100280	AP1B1	63.9458	58.7451	46.1169	52.2758	69.2576	76.7606
ENSG00000166747	AP1G1	60.2699	59.2954	51.5349	51.6183	68.0191	75.5844
ENSG00000213983	AP1G2	8.96436	13.2368	11.5964	13.4805	6.39224	6.99186
ENSG00000072958	AP1M1	128.488	126.553	89.7359	96.7548	109.016	111.258
ENSG00000106367	AP1S1	143.136	135.562	121.22	131.897	175.67	175.406
ENSG00000182287	AP1S2	21.7966	21.9947	19.7439	20.1485	56.3877	58.0731
ENSG00000152056	AP1S3	3.28968	3.96306	5.96801	4.70177	4.8952	5.0084
ENSG00000196961	AP2A1	76.2169	81.2113	77.8228	81.6404	68.7954	69.4032
ENSG00000183020	AP2A2	59.0714	60.5343	52.8624	53.3531	70.3953	67.1826
ENSG00000006125	AP2B1	187.147	188.835	176.943	175.881	214.529	235.721
ENSG00000161203	AP2M1	275.15	269.565	338.401	344.19	301.905	313.05
ENSG00000042753	AP2S1	189.355	166.729	167.182	178.1	199.67	216.685
ENSG00000132842	AP3B1	58.5086	59.324	63.6577	64.4944	66.6184	66.0827
ENSG00000103723	AP3B2	6.29853	7.69878	4.94249	3.98658	4.87405	6.24448
ENSG00000065000	AP3D1	106.718	108.001	106.971	108.091	111.057	105.307
ENSG00000185009	AP3M1	80.525	77.1728	58.8986	64.4436	92.6888	98.8072
ENSG00000070718	AP3M2	31.1224	29.1226	25.5164	25.7602	34.4729	33.622
ENSG00000177879	AP3S1	94.4332	95.5258	101.132	103.304	89.2399	89.1953
ENSG00000157823	AP3S2	9.55075	10.817	8.58186	8.27833	11.5613	11.4245
ENSG00000134262	AP4B1	15.1894	17.4338	18.9002	18.8214	15.2786	16.3717
ENSG00000226167	AP4B1-AS1	2.42252	3.79456	3.30464	2.10154	2.78811	2.11344
ENSG00000081014	AP4E1	11.7394	13.2448	13.0069	12.8882	11.2311	10.318
ENSG00000221838	AP4M1	19.4634	20.7478	13.9409	15.3758	22.6968	21.4997
ENSG00000100478	AP4S1	9.62141	8.72507	8.40784	10.6104	11.7877	13.1193
ENSG00000254470	AP5B1	11.9427	12.2438	9.80264	11.8489	8.73063	8.13347
ENSG00000053770	AP5M1	33.6419	32.995	29.7201	31.4834	34.4637	39.312
ENSG00000125843	AP5S1	19.606	20.2018	15.1967	18.9121	21.5733	19.733
ENSG00000242802	AP5Z1	25.4239	25.9083	26.6068	28.4805	27.1843	24.3708
ENSG00000120868	APAF1	41.1621	40.6708	30.2329	34.5234	33.7945	38.1208
ENSG00000107282	APBA1	28.3935	24.2052	11.1935	9.42237	9.30039	7.30782
ENSG00000034053	APBA2	39.4298	41.9959	27.9766	27.4192	58.7136	55.6221
ENSG00000011132	APBA3	12.1044	11.4225	12.415	13.0885	11.2374	11.4456
ENSG00000166313	APBB1	66.9915	68.5849	46.6194	51.4082	81.6668	80.5892
ENSG00000077420	APBB1IP			3.18747	4.43081
ENSG00000163697	APBB2	39.2593	46.013	48.3304	50.4336	22.8093	22.6178
ENSG00000113108	APBB3	39.8239	51.9646	47.8423	55.6832	41.9666	33.4287
ENSG00000134982	APC	29.7775	30.5283	27.3752	27.9805	35.69	38.3742
ENSG00000115266	APC2	18.7979	20.5588	6.69359	7.05787	34.9747	32.9971
ENSG00000154856	APCDD1	50.2497	47.5369	5.92021	7.0576	32.1166	29.5693
ENSG00000198768	APCDD1L	2.16655	2.44958	3.65862	2.45184
ENSG00000231290	APCDD1L-AS1	2.20004	1.82045	5.41569	2.21182	5.06071
ENSG00000164062	APEH	78.229	81.7711	66.7193	73.3994	100.629	102.256
ENSG00000100823	APEX1	332.624	332.995	218.252	229.546	326.54	351.283
ENSG00000169188	APEX2	29.6322	27.7005	24.7305	26.2975	27.928	31.4415
ENSG00000117362	APH1A	154.628	158.688	118.009	117.618	152.454	165.719
ENSG00000138613	APH1B	23.7029	30.5483	14.5989	16.3597	28.8399	31.8685
ENSG00000166181	API5	75.1291	78.7001	67.3819	73.9508	88.1508	91.514
ENSG00000149089	APIP	20.8103	17.9818	15.5608	18.1312	23.6998	31.6772
ENSG00000175279	APITD1	4.22836	3.4701	3.17542	2.61127	4.93215	5.46751
ENSG00000169621	APLF	4.41986	4.78444	8.97585	7.05708	4.58564	6.67637
ENSG00000171388	APLN	228.946	126.134	45.2959	42.259	198.595	199.813
ENSG00000134817	APLNR	25.188	22.712			100.606	100.712
ENSG00000105290	APLP1	239.411	250.253	133.04	130.193	287.039	254.914
ENSG00000084234	APLP2	343.885	290.194	330.87	305.512	637.382	590.869
ENSG00000101474	APMAP	221.337	208.216	176.084	179.687	252.867	244.195
ENSG00000118137	APOA1	3.25973	1.18316
ENSG00000163382	APOA1BP	87.222	84.9049	53.3907	62.1669	89.1709	85.4661
ENSG00000084674	APOB			4.21442	1.58329
ENSG00000128383	APOBEC3A			2.63518	1.45224
ENSG00000179750	APOBEC3B	6.42163	6.24781	3.81397	3.25755	4.00223	6.00277
ENSG00000244509	APOBEC3C	42.7822	52.8855	49.1073	48.6715	20.7314	19.2464
ENSG00000243811	APOBEC3D	3.72028	4.42468	3.71567	4.4433	2.50257	3.44129
ENSG00000128394	APOBEC3F	4.87429	6.60035	5.2455	6.17764	4.10116	3.11798
ENSG00000239713	APOBEC3G	2.70086	2.73317	3.06258	2.12168	2.62	3.89548
ENSG00000184730	APOBR	2.70918	1.35676
ENSG00000130208	APOC1	11.5095	12.2946	9.42115	15.773	10.8804	16.1773
ENSG00000189058	APOD	38.167	33.0134	9.03096	7.23331	31.7428	33.3154
ENSG00000130203	APOE	286.941	330.729	172.627	169.344	84.8712	77.5639
ENSG00000100342	APOL1	2.81798	3.26501
ENSG00000128335	APOL2	26.2179	28.2177	31.3295	29.4105	29.1644	28.0218
ENSG00000128284	APOL3	3.47031	2.90995	4.20711	3.99118	1.70523
ENSG00000100336	APOL4	2.41629	2.19329	3.80403	4.19001	3.2534	4.74983
ENSG00000221963	APOL6	2.69034	2.39072	3.23429	2.94598	2.4412	3.5348
ENSG00000178878	APOLD1	18.565	16.8506	3.93065	3.91993	29.6981	32.9289
ENSG00000204444	APOM	4.96038	6.34765	6.32537	3.95777	5.76789	8.89823
ENSG00000184831	APOO	46.7351	40.5797	27.1459	26.0114	51.0852	49.9466
ENSG00000155008	APOOL	14.2361	16.006	12.367	14.8638	20.4133	19.6921
ENSG00000256053	APOPT1	15.915	13.2919	17.3092	17.5445	15.8615	19.1911
ENSG00000142192	APP	1179.39	1200.97	1226	1073.99	1093.4	1083.11
ENSG00000062725	APPBP2	54.0596	54.9599	50.0171	51.0296	54.4919	60.2417
ENSG00000157500	APPL1	33.2423	34.3436	33.5193	39.241	33.06	32.234
ENSG00000136044	APPL2	54.4841	55.4646	63.9774	62.6514	54.6462	53.6881
ENSG00000198931	APRT	88.563	79.4596	82.3803	99.9264	99.5551	97.3498
ENSG00000137074	APTX	32.7138	31.4627	28.5013	28.6219	31.0764	32.297
ENSG00000240583	AQP1	16.5838	14.1647	8.92694	5.21901	2.30724	1.96238
ENSG00000143595	AQP10	2.259	2.08847
ENSG00000178301	AQP11	4.93995	5.11996	4.0746	5.58795	7.48046	8.24173
ENSG00000165272	AQP3	2.19288	3.19794	5.09425	4.03876	5.48255	4.06426
ENSG00000171885	AQP4	2.68375	3.04793			11.123	11.4177
ENSG00000260372	AQP4-AS1					3.60498	2.99896
ENSG00000161798	AQP5	2.88168	2.09616			4.27197	1.98247
ENSG00000086159	AQP6					2.70393	1.05875
ENSG00000103569	AQP9	2.21105	1.5972
ENSG00000172901	AQPEP	2.61355	2.4555	7.53109	4.92071	3.84224	3.71346
ENSG00000021776	AQR	30.1174	30.6497	25.3699	26.456	28.8723	31.1229
ENSG00000169083	AR	15.1119	13.9963	7.81718	7.48424	26.8362	29.7501
ENSG00000078061	ARAF	59.4141	63.6334	56.4371	55.7954	62.8846	58.5714
ENSG00000186635	ARAP1	36.5326	43.6975	38.6494	42.2926	23.9999	20.4424
ENSG00000245148	ARAP1-AS2	2.32089	1.87826	3.00446	2.51576
ENSG00000047365	ARAP2	2.9801	2.84409	5.07256	4.70446	4.15574	4.39835
ENSG00000120318	ARAP3	55.2897	46.5921	39.7412	37.9704	92.8235	82.6923
ENSG00000198576	ARC	1.94629	2.4243			2.80191	3.40366
ENSG00000095139	ARCN1	302.151	286.355	280.851	309.589	263.228	258.751
ENSG00000119682	AREL1	51.6606	51.545	44.1277	43.7153	60.7343	62.9425
ENSG00000143761	ARF1	363.221	366.482	334.002	361.049	374.07	377.567
ENSG00000134287	ARF3	84.5654	73.0908	74.3257	74.1369	114.054	108.59
ENSG00000168374	ARF4	574.096	526.962	611.814	737.698	490.967	504.651
ENSG00000004059	ARF5	144.714	164.943	130.05	144.302	170.331	165.419
ENSG00000165527	ARF6	110.485	102.007	91.8217	80.8477	108.099	106.522
ENSG00000101199	ARFGAP1	121.277	124.376	124.901	142.651	105.647	92.3322
ENSG00000149182	ARFGAP2	70.0361	76.0245	63.4211	68.5317	75.1248	78.6796
ENSG00000242247	ARFGAP3	84.8229	80.1403	94.0306	99.3548	82.4173	82.2455
ENSG00000066777	ARFGEF1	31.8273	33.4202	34.054	32.5187	31.551	33.2243
ENSG00000124198	ARFGEF2	29.0661	29.6382	36.2804	35.2995	31.2483	29.7308
ENSG00000164144	ARFIP1	42.1227	41.4581	38.8839	37.3478	45.7808	44.6109
ENSG00000132254	ARFIP2	56.1846	54.9857	54.4392	57.3528	56.1569	58.5629
ENSG00000101246	ARFRP1	18.8065	19.4667	23.6726	21.6078	20.5896	19.9875
ENSG00000118520	ARG1			9.17854	4.66882	4.2643	3.55214
ENSG00000081181	ARG2	4.91511	4.39895	3.62166	2.39482	4.17641	3.9283
ENSG00000134884	ARGLU1	204.72	233.531	146.213	155.345	249.443	258.081
ENSG00000175220	ARHGAP1	98.8396	100.749	104.854	107.869	92.9328	83.5998
ENSG00000071205	ARHGAP10	42.5066	39.4716	60.9134	54.7493	25.3685	22.7067
ENSG00000198826	ARHGAP11A	47.9444	49.8589	14.0421	18.2152	37.5412	48.6131
ENSG00000187951	ARHGAP11B	10.6644	11.858	4.32184	4.79144	8.25023	10.5905
ENSG00000165322	ARHGAP12	37.0122	35.3931	35.074	34.3195	49.8209	51.564
ENSG00000140750	ARHGAP17	38.8262	38.1799	34.0172	34.4825	39.8923	41.7354
ENSG00000146376	ARHGAP18	19.8492	15.9556	23.8504	19.753	38.8919	43.5254
ENSG00000213390	ARHGAP19	33.204	36.115	16.6204	18.3321	32.8715	38.6515
ENSG00000137727	ARHGAP20	17.0722	25.7787	10.0499	8.81241	9.36465	9.8399
ENSG00000107863	ARHGAP21	104.171	114.283	77.6884	75.5129	142.104	144.4
ENSG00000128805	ARHGAP22	3.66681	4.44848	5.47503	4.65248	4.4599	5.48662
ENSG00000225485	ARHGAP23	48.2437	42.4085	50.04	48.6616	84.9725	96.4938
ENSG00000138639	ARHGAP24	25.4436	35.1355	58.1097	63.1956	14.6385	15.6389
ENSG00000163219	ARHGAP25	2.3659	2.1917	5.05127	3.18433
ENSG00000145819	ARHGAP26	19.6507	15.4339	6.04092	5.37155	28.646	34.604
ENSG00000159314	ARHGAP27	2.64692	2.88144	3.85359	3.26816	4.07526	3.55551
ENSG00000088756	ARHGAP28	58.6867	54.6034	47.573	44.1158	40.1208	45.3647
ENSG00000137962	ARHGAP29	47.0532	41.7196	36.5575	37.2289	53.4281	55.0558
ENSG00000186517	ARHGAP30	2.24578	2.65125	4.87221	2.83645	3.14928	4.00292
ENSG00000031081	ARHGAP31	22.7162	18.3716	32.6755	32.8333	30.3028	31.9753
ENSG00000241155	ARHGAP31-AS1	4.44761	6.63019			6.22707	10.3106
ENSG00000134909	ARHGAP32	21.9822	22.9926	14.6986	15.3576	24.4183	27.2734
ENSG00000004777	ARHGAP33	47.4907	69.0508	20.4676	24.7581	42.8634	39.7859
ENSG00000160007	ARHGAP35	77.1991	78.2957	58.7409	62.4547	74.3563	74.4822
ENSG00000147799	ARHGAP39	20.138	20.0676	12.3158	13.6998	25.7948	22.5306
ENSG00000089820	ARHGAP4	3.56385	3.84174	2.42483	3.56045	3.29082	3.38937
ENSG00000165895	ARHGAP42	37.6902	32.7779	26.517	23.8099	17.9046	16.2533
ENSG00000006740	ARHGAP44	3.539	4.39215	5.82022	5.14897	4.11046	5.36348
ENSG00000100852	ARHGAP5	65.7516	71.8925	93.413	96.0374	42.3521	44.5016
ENSG00000258655	ARHGAP5-AS1	6.52986	6.78712	14.4166	16.8125	3.31574	3.4389
ENSG00000047648	ARHGAP6	15.2472	17.8905	17.1276	18.8609	9.98916	9.11223
ENSG00000123329	ARHGAP9	2.53902	2.11081	3.51815	2.53498	3.01876	3.85464
ENSG00000141522	ARHGDIA	235.288	193.361	180.096	194.091	261.912	234.938
ENSG00000111348	ARHGDIB	51.4513	25.2647	47.4057	38.6629	36.1177	34.4677
ENSG00000242173	ARHGDIG	2.52208	3.14379	5.44716	5.17366	3.54618	2.83346
ENSG00000076928	ARHGEF1	44.4276	45.5904	43.258	49.0284	43.8883	39.2977
ENSG00000104728	ARHGEF10	37.7503	36.6223	40.7817	40.4711	31.2759	31.7584
ENSG00000074964	ARHGEF10L	16.7231	17.4234	18.2913	18.2846	25.2136	25.2094
ENSG00000132694	ARHGEF11	51.6244	53.7491	40.7815	44.2889	49.0007	45.8279
ENSG00000196914	ARHGEF12	68.4304	64.4627	67.3092	68.3784	67.5958	69.5428
ENSG00000198844	ARHGEF15					2.9224	2.00325
ENSG00000130762	ARHGEF16	5.452	6.03011	5.37946	4.86108	4.11632	4.75362
ENSG00000110237	ARHGEF17	125.022	131.635	87.0563	91.4947	78.4578	71.9075
ENSG00000104880	ARHGEF18	13.2422	15.1323	12.1538	13.2007	17.0646	16.1699
ENSG00000142632	ARHGEF19	9.41369	10.6894	13.0798	15.2123	9.40022	6.89101
ENSG00000116584	ARHGEF2	70.0824	67.2892	90.9306	89.5028	90.2907	90.9052
ENSG00000240771	ARHGEF25	35.1654	43.7732	33.7102	35.8708	25.4948	25.2273
ENSG00000114790	ARHGEF26	11.0418	11.7395	5.382	5.47974	18.1548	18.4756
ENSG00000243069	ARHGEF26-AS1	2.34519	1.85732			2.42137	3.92301
ENSG00000214944	ARHGEF28	2.54233	2.33289	5.76718	4.6329	3.29519	4.90748
ENSG00000163947	ARHGEF3	9.98204	11.6463	11.9096	10.9279	8.15967	8.65664
ENSG00000214694	ARHGEF33	4.23456	1.70373	2.96949	4.2123	2.58309	2.78949
ENSG00000213214	ARHGEF35			1.50453	1.09693
ENSG00000183111	ARHGEF37	3.89557	3.98798	4.5631	4.70695	6.0116	5.76945
ENSG00000236699	ARHGEF38	1.63465	1.66337
ENSG00000137135	ARHGEF39	9.04199	10.652	3.6944	5.21067	6.60747	8.03381
ENSG00000136002	ARHGEF4	23.428	28.7273	17.5957	18.0251	20.6526	19.6303
ENSG00000165801	ARHGEF40	124.939	121.226	110.626	127.153	117.31	101.631
ENSG00000050327	ARHGEF5	2.40619	2.89256	2.60486	3.21039
ENSG00000129675	ARHGEF6	22.1049	23.4527	21.2087	22.2245	33.7619	28.7493
ENSG00000102606	ARHGEF7	60.4931	56.0137	57.4262	54.2595	63.8635	62.8282
ENSG00000235875	ARHGEF7-AS2	2.10087	3.16197			1.9622	1.23892
ENSG00000131089	ARHGEF9	37.5785	39.7663	35.7968	35.6311	32.737	35.5947
ENSG00000117713	ARID1A	109.824	117.182	78.9788	89.2244	102.921	99.3139
ENSG00000049618	ARID1B	40.0268	44.1817	38.3093	40.6373	40.0259	39.0101
ENSG00000189079	ARID2	26.5005	29.3989	21.44	24.199	29.1551	33.0541
ENSG00000116017	ARID3A	21.9777	22.9043	20.173	21.4489	19.4911	16.8451
ENSG00000179361	ARID3B	29.5107	28.7597	8.486	9.66343	14.4885	14.5485
ENSG00000205143	ARID3C	3.1655	3.51817	5.44313	6.24504	2.7832	4.97597
ENSG00000032219	ARID4A	22.1395	24.2447	20.3044	22.8913	24.8527	27.9246
ENSG00000054267	ARID4B	29.5747	30.7085	32.9531	33.2814	31.6294	34.1033
ENSG00000232686	ARID4B-IT1	3.39496	3.44534
ENSG00000196843	ARID5A	21.0375	14.433	18.3348	15.4453	13.3271	11.9505
ENSG00000150347	ARID5B	51.855	43.8199	62.6436	52.0106	42.3496	40.285
ENSG00000166233	ARIH1	43.7117	48.048	47.7422	51.131	44.3444	48.6041
ENSG00000177479	ARIH2	51.2475	50.2582	45.2256	51.5642	53.0205	53.5295
ENSG00000221883	ARIH2OS	3.59451	4.06871	4.75434	4.20388	4.24053	4.39755
ENSG00000120805	ARL1	75.659	78.6709	79.7161	87.4434	67.5101	66.2346
ENSG00000175414	ARL10	24.1854	24.5891	16.3099	17.5778	37.7346	36.311
ENSG00000174225	ARL13A	3.20263	2.63083			3.9799	2.9991
ENSG00000169379	ARL13B	20.5148	23.0309	18.8849	19.8206	24.5392	23.5525
ENSG00000152219	ARL14EP	23.5777	24.3778	27.0674	25.465	28.1519	26.1526
ENSG00000185305	ARL15	22.476	23.0089	20.4341	19.5835	28.2613	25.7623
ENSG00000214087	ARL16	50.3646	47.545	45.3497	49.1754	59.8147	62.8821
ENSG00000185829	ARL17A	1.45363	2.24275			1.67077	1.8617
ENSG00000228696	ARL17B	3.8755	4.34504	2.5161	1.59651
ENSG00000213465	ARL2	34.9155	34.0044	30.1914	33.7939	46.934	33.5777
ENSG00000102931	ARL2BP	77.1575	85.657	56.931	65.5951	93.4395	102.489
ENSG00000138175	ARL3	40.2409	40.6713	27.5207	28.4144	48.4844	53.4215
ENSG00000122644	ARL4A	29.8286	26.0096	17.5659	21.3663	36.0044	37.5593
ENSG00000188042	ARL4C	18.8345	26.2144	7.48747	5.86285	24.9673	18.2153
ENSG00000175906	ARL4D	58.618	82.4079	25.8996	31.333	21.4682	23.0358
ENSG00000162980	ARL5A	39.4846	36.0913	32.0974	34.5545	35.6978	37.7471
ENSG00000165997	ARL5B	48.0643	47.3638	41.7065	46.0147	44.1439	47.8716
ENSG00000152487	ARL5B-AS1	3.26249	4.0626	3.536	3.50819	4.27168	4.93666
ENSG00000141748	ARL5C	2.03093	2.63833	3.2994	2.34261
ENSG00000113966	ARL6	9.27816	9.58871	6.48063	8.09965	11.2522	13.5897
ENSG00000170540	ARL6IP1	219.145	211.698	111.361	117.002	236.936	290.116
ENSG00000182196	ARL6IP4	1.69363	1.63615
ENSG00000144746	ARL6IP5	149.521	163.374	140.374	155.914	166.047	166.669
ENSG00000177917	ARL6IP6	39.115	44.1827	20.7703	22.9997	41.6772	49.4296
ENSG00000143862	ARL8A	80.7983	78.1833	74.1013	74.1911	98.1535	90.3375
ENSG00000134108	ARL8B	80.2576	78.1169	84.7931	83.3483	85.2222	91.3013
ENSG00000196503	ARL9	6.03293	6.92989	5.63001	3.59624	5.98491	5.40266
ENSG00000104442	ARMC1	58.4599	56.8572	44.4729	46.1931	50.8664	56.1456
ENSG00000170632	ARMC10	16.158	15.2246	16.1967	17.1271	22.263	20.9631
ENSG00000157343	ARMC12	7.56	9.3654	9.36363	7.04442	6.34227	4.23488
ENSG00000118690	ARMC2	6.89134	8.86191	7.34504	7.86757	7.84968	9.97192
ENSG00000230290	ARMC2-AS1	5.82493	8.73442
ENSG00000165309	ARMC3	2.83637	3.18406
ENSG00000169126	ARMC4	10.6189	8.04303	93.9054	105.151	7.53383	10.1884
ENSG00000140691	ARMC5	14.4336	14.6373	11.2304	12.019	15.7159	15.0468
ENSG00000105676	ARMC6	47.1953	45.2914	33.3381	40.8451	44.495	46.8809
ENSG00000125449	ARMC7	14.6321	16.2871	13.0497	15.1839	17.047	18.4991
ENSG00000114098	ARMC8	19.4964	19.8914	22.1731	22.2278	20.9869	21.4375
ENSG00000135931	ARMC9	19.1224	18.9104	20.9479	18.8939	19.7578	18.8503
ENSG00000126947	ARMCX1	55.6145	56.2349	47.1004	51.2588	40.3314	40.327
ENSG00000184867	ARMCX2	158.981	155.684	168.368	174.053	131.025	130.628
ENSG00000102401	ARMCX3	128.199	124.019	142.764	148.191	108.99	108.066
ENSG00000196440	ARMCX4	16.2346	16.865	11.0527	10.8108	23.8054	23.4693
ENSG00000125962	ARMCX5	15.5129	14.0302	10.7926	9.92763	14.3934	17.4637
ENSG00000198960	ARMCX6	35.3379	41.7166	38.5074	38.4311	36.4507	34.6037
ENSG00000254636	ARMS2			6.78078	3.00297
ENSG00000143437	ARNT	51.9834	54.0401	48.6137	52.6262	53.1904	52.0299
ENSG00000172379	ARNT2	63.8967	59.836	20.1302	19.2725	106.484	113.075
ENSG00000133794	ARNTL	8.13654	7.8306	11.4606	9.30247	12.6144	11.9381
ENSG00000029153	ARNTL2	4.60537	4.031	5.61101	5.6332	7.34326	7.43371
ENSG00000241685	ARPC1A	178.938	164.476	166.214	177.669	238.693	264.264
ENSG00000130429	ARPC1B	23.7967	18.4219	54.8577	54.2976	27.1797	32.3813
ENSG00000163466	ARPC2	176.979	151.585	193.551	185.36	169.36	184.838
ENSG00000111229	ARPC3	58.6127	56.7491	66.5684	64.0947	75.5573	81.7798
ENSG00000241553	ARPC4	56.0935	49.8864	63.5239	62.2617	62.9202	63.2892
ENSG00000162704	ARPC5	193.905	151.128	143.295	134.703	190.511	198.269
ENSG00000136950	ARPC5L	45.8	39.1961	42.7102	40.6249	51.2641	53.7779
ENSG00000128989	ARPP19	128.314	126.638	84.2154	83.9283	150.727	152.939
ENSG00000172995	ARPP21	2.79975	2.65108	6.15017	6.56252	2.77421	3.87262
ENSG00000120500	ARR3	5.64272	3.79678	9.14586	11.8017	5.57773	12.5441
ENSG00000137486	ARRB1	19.0273	18.52	19.4782	18.8427	19.7665	18.9967
ENSG00000141480	ARRB2	22.5321	21.3158	13.8901	16.0671	21.4664	23.9247
ENSG00000197070	ARRDC1	23.0556	27.6949	20.1175	20.4362	32.6785	26.2679
ENSG00000105643	ARRDC2	3.39837	3.53029	5.82545	3.96068	3.15712	3.23515
ENSG00000113369	ARRDC3	36.4419	37.9896	39.9408	45.8447	32.6741	37.1611
ENSG00000140450	ARRDC4	10.5055	13.9908	23.0757	19.5501	21.4766	20.1116
ENSG00000100299	ARSA	46.7566	55.7737	61.2536	64.8596	57.8826	47.5264
ENSG00000113273	ARSB	58.8315	60.0196	53.8517	50.0447	45.3844	47.2597
ENSG00000006756	ARSD	7.08352	7.42291	8.66701	8.44512	12.5221	10.9413
ENSG00000157399	ARSE	13.6406	13.0264	8.48422	7.71413	12.7415	14.0681
ENSG00000141337	ARSG	6.4374	5.61936	8.73118	7.93345	5.3497	4.56312
ENSG00000205667	ARSH	2.86875	1.38422	8.81311	3.83464
ENSG00000183876	ARSI	16.6015	14.6725	13.498	13.5252	5.50728	5.13795
ENSG00000180801	ARSJ	37.0823	29.4168	58.0816	48.1428	11.4672	9.28605
ENSG00000164291	ARSK	26.1342	22.906	22.0455	20.4496	16.1502	15.9213
ENSG00000156219	ART3	8.00296	6.86553	5.68109	5.1576	7.78384	8.30059
ENSG00000111339	ART4			3.70949	3.73113
ENSG00000167311	ART5	8.00701	14.1464	11.1596	9.76658	6.66131	6.81284
ENSG00000117407	ARTN	3.09608	3.55109	4.37709	4.59682	4.36963	3.86917
ENSG00000173409	ARV1	26.5723	24.9258	25.0064	20.8337	34.426	35.7725
ENSG00000099889	ARVCF	41.5872	46.4914	32.8822	37.7886	73.3682	64.6395
ENSG00000004848	ARX	2.15641	2.95882			4.6036	5.46164
ENSG00000104763	ASAH1	69.0283	67.0179	55.0381	59.8217	98.3779	94.2899
ENSG00000204147	ASAH2B	5.16053	5.36064	3.5614	4.09517	5.11825	4.89124
ENSG00000153317	ASAP1	86.383	80.5049	78.52	75.6919	76.0217	78.2154
ENSG00000151693	ASAP2	22.2661	20.5861	20.0529	21.1641	21.8335	23.6442
ENSG00000088280	ASAP3	114.378	146.958	127.28	133.651	85.2923	84.1028
ENSG00000065802	ASB1	41.6709	41.9468	35.4368	37.8775	49.0189	46.1723
ENSG00000196372	ASB13	24.0257	23.1679	17.7094	19.1142	20.537	17.392
ENSG00000239388	ASB14	1.98778	2.92976	3.22858	3.71121	2.94989	2.82306
ENSG00000161664	ASB16	6.8877	8.75128	7.40983	8.43403	7.14264	6.19896
ENSG00000267080	ASB16-AS1	14.8974	14.9483	11.0502	11.3113	12.1854	12.5415
ENSG00000100628	ASB2	2.40416	2.34112
ENSG00000148331	ASB6	44.0855	42.6148	41.5064	45.6597	49.8495	42.8009
ENSG00000183475	ASB7	12.9239	12.6667	12.1483	12.4845	13.6117	13.7494
ENSG00000177981	ASB8	26.4975	26.7909	24.9396	27.03	26.8739	33.8759
ENSG00000102048	ASB9	5.49645	5.58545	5.64343	3.96841
ENSG00000138303	ASCC1	38.364	37.304	30.3705	28.1295	37.1621	37.9434
ENSG00000100325	ASCC2	56.88	55.4675	57.5854	56.1968	51.3316	53.4048
ENSG00000112249	ASCC3	46.892	43.4827	56.8405	52.0081	47.9065	47.5012
ENSG00000139352	ASCL1	8.26107	14.034			15.1459	19.4175
ENSG00000183734	ASCL2	2.73103	2.70373			5.85229	6.66004
ENSG00000176009	ASCL3	3.63045	2.48889			4.6366
ENSG00000232237	ASCL5			4.76946	5.61968	3.21432	4.14602
ENSG00000111875	ASF1A	46.2994	47.2097	31.7481	33.7942	48.2391	48.1834
ENSG00000105011	ASF1B	46.0935	51.1708	15.5397	19.6446	52.9501	64.6279
ENSG00000141505	ASGR1	13.7246	15.3345	9.96967	10.1566	12.0872	11.5431
ENSG00000161944	ASGR2	3.21743	3.02038			2.88739	3.59542
ENSG00000116539	ASH1L	29.9545	31.9956	32.2758	34.4102	33.9415	32.6333
ENSG00000235919	ASH1L-AS1	4.03347	4.15119	2.4726	3.54507	3.43433	3.92906
ENSG00000129691	ASH2L	46.9497	45.2769	44.1142	44.6501	56.2321	61.0892
ENSG00000110881	ASIC1	15.1782	19.4419	15.3156	15.7711	18.398	18.6048
ENSG00000108684	ASIC2	2.59726	2.81212	19.497	20.8552
ENSG00000213199	ASIC3	11.2762	14.2883	7.60226	9.10613	11.0915	8.41198
ENSG00000072182	ASIC4	2.51066	2.62489	5.19166	3.1177	3.51368	3.24367
ENSG00000101440	ASIP			7.63521	4.16734	6.34426	1.84726
ENSG00000126522	ASL	20.3948	22.1871	17.6642	19.4459	19.9265	19.1736
ENSG00000198356	ASNA1	130.947	121.332	95.475	111.04	173.474	178.348
ENSG00000070669	ASNS	89.6568	77.716	93.0087	92.9973	49.749	54.8196
ENSG00000138381	ASNSD1	70.3211	75.3719	58.3238	62.5399	74.4533	73.6561
ENSG00000204653	ASPDH	3.56064	4.8803	7.21653	3.02359	4.58234	5.79507
ENSG00000198363	ASPH	70.2471	67.2887	62.2733	62.5281	56.0893	58.2781
ENSG00000174939	ASPHD1	3.52194	3.15033	8.47986	6.54678	3.93259	3.40109
ENSG00000128203	ASPHD2	8.39154	8.0509	6.93048	7.67459	11.1267	10.3056
ENSG00000066279	ASPM	44.1564	49.3717	13.1874	16.3541	28.6886	38.2659
ENSG00000106819	ASPN	92.3684	51.2916	256.615	184.83	12.3708	10.7879
ENSG00000244617	ASPRV1	2.74653	4.11632	3.53311	3.97092	3.47687	7.18015
ENSG00000169696	ASPSCR1	11.7052	13.5649	11.0305	13.3375	13.2629	13.1184
ENSG00000162174	ASRGL1	6.57259	6.97316	2.17126	2.22998	6.15972	7.91258
ENSG00000130707	ASS1	72.4746	71.0027	101.727	111.679	38.8586	34.1762
ENSG00000034533	ASTE1	9.08711	9.07737	9.04546	8.80794	7.94663	6.23537
ENSG00000152092	ASTN1	9.96808	11.1279	10.8361	9.18879	5.18533	5.10061
ENSG00000148219	ASTN2	16.2626	18.4067	95.9991	95.31	10.4307	9.06129
ENSG00000064102	ASUN	49.1722	40.6646	39.1372	37.6652	43.7229	44.6554
ENSG00000171456	ASXL1	78.5119	84.7566	64.2446	70.1339	75.0618	73.9245
ENSG00000143970	ASXL2	15.1634	13.9206	13.145	13.5033	19.1363	20.9846
ENSG00000141431	ASXL3	13.4207	15.8284	9.82216	11.3865	7.47657	7.27153
ENSG00000138138	ATAD1	50.5292	49.4324	45.4071	46.6863	65.9056	69.5866
ENSG00000156802	ATAD2	61.2871	65.612	30.6122	34.7727	55.7245	69.6127
ENSG00000119778	ATAD2B	19.3796	20.9936	17.1115	19.9343	18.7722	20.5264
ENSG00000197785	ATAD3A	36.9491	34.6899	26.2788	29.2871	35.0649	32.502
ENSG00000160072	ATAD3B	22.9326	25.7874	25.7282	25.5719	22.6357	20.3267
ENSG00000215915	ATAD3C	1.87177	1.49934	3.47719	2.66617
ENSG00000176208	ATAD5	14.2133	16.7224	6.5	5.71404	12.1185	13.348
ENSG00000137343	ATAT1	59.4247	68.3056	36.8819	44.8525	79.2029	74.7235
ENSG00000167654	ATCAY	12.9502	13.0059	4.05269	3.35373	11.2076	11.2441
ENSG00000107669	ATE1	23.4917	22.0017	21.5527	23.8963	27.8192	27.8466
ENSG00000123268	ATF1	31.3122	35.3768	24.969	26.5838	23.9678	25.1977
ENSG00000115966	ATF2	55.3518	59.561	49.1941	52.6018	58.722	61.9396
ENSG00000162772	ATF3	54.5505	30.468	34.3624	28.9642	15.3967	17.7256
ENSG00000128272	ATF4	536.614	523.006	498.492	524.926	404.383	436.203
ENSG00000169136	ATF5	39.9587	35.9057	33.9086	33.6868	27.1729	31.2537
ENSG00000118217	ATF6	37.6498	38.6004	35.5974	37.7653	43.4882	41.0601
ENSG00000213676	ATF6B	98.6264	113.259	86.7107	92.7031	136.564	127.815
ENSG00000170653	ATF7	16.217	17.0377	17.9667	18.7181	18.0154	16.801
ENSG00000171681	ATF7IP	50.0282	50.333	42.2951	41.2638	67.2473	69.2865
ENSG00000166669	ATF7IP2	7.09482	7.79243	9.49118	9.0803	6.47235	5.75458
ENSG00000152348	ATG10	7.69301	7.32334	11.2993	10.3298	10.6083	11.9112
ENSG00000145782	ATG12	25.6179	29.4573	26.7624	29.4537	24.2246	26.1854
ENSG00000175224	ATG13	50.791	53.5118	61.2875	62.0086	56.507	57.687
ENSG00000126775	ATG14	26.3055	30.3026	23.7823	26.2504	29.5163	26.3928
ENSG00000085978	ATG16L1	23.0791	25.1056	27.04	29.4939	26.0139	26.6707
ENSG00000168010	ATG16L2	8.33295	12.1521	6.63879	6.46456	12.5107	11.7478
ENSG00000110046	ATG2A	21.872	23.79	18.3784	18.5318	26.2932	21.5192
ENSG00000066739	ATG2B	17.6892	20.7067	19.8805	20.4495	20.0126	20.0911
ENSG00000144848	ATG3	27.8576	27.8868	23.9915	25.6329	36.84	42.855
ENSG00000101844	ATG4A	14.866	15.7412	19.8248	20.7091	13.1535	14.0777
ENSG00000168397	ATG4B	65.0059	71.1815	53.8105	60.5966	64.2603	60.4273
ENSG00000125703	ATG4C	18.5925	20.1671	14.7286	12.6649	17.2569	19.1666
ENSG00000130734	ATG4D	27.942	27.094	14.8694	16.4306	35.5876	29.4299
ENSG00000057663	ATG5	37.5023	36.9073	29.9751	32.6961	31.632	35.8306
ENSG00000197548	ATG7	9.40104	9.7833	10.8328	9.86184	11.0675	10.9168
ENSG00000198925	ATG9A	37.0663	37.0969	37.7366	41.7786	38.3264	32.6474
ENSG00000181652	ATG9B	2.69896	3.23831	2.70156	2.03303	2.26448	1.67753
ENSG00000142102	ATHL1	70.7309	79.0562	51.7162	54.5101	56.9131	45.2137
ENSG00000138363	ATIC	73.4945	64.0549	59.0374	53.635	51.7068	57.3623
ENSG00000198513	ATL1	12.3259	11.8308	12.6967	12.6937	19.8665	22.0223
ENSG00000119787	ATL2	45.0691	46.3387	32.3626	37.0963	41.2673	47.1341
ENSG00000184743	ATL3	30.1182	32.089	42.5182	39.0383	24.3608	24.6903
ENSG00000149311	ATM	22.9134	26.0782	30.0334	31.1487	24.9912	25.71
ENSG00000166454	ATMIN	57.0402	61.0097	48.152	53.8226	64.4835	67.9399
ENSG00000111676	ATN1	312.123	359.257	206.37	239.96	278.819	240.637
ENSG00000172238	ATOH1	2.90032	5.78918			4.64545	5.34997
ENSG00000179774	ATOH7					2.36787	4.68429
ENSG00000168874	ATOH8	60.2532	53.5749	15.3426	18.3233	162.652	155.821
ENSG00000177556	ATOX1	42.4352	38.9608	53.2467	60.6579	61.9324	53.0987
ENSG00000206190	ATP10A	3.72831	3.85277	3.88746	3.73143	4.36771	6.15616
ENSG00000118322	ATP10B	2.2625	2.34076	2.92911	2.13613	5.34363	5.34284
ENSG00000145246	ATP10D	21.1452	19.9671	34.1335	29.0066	18.0562	15.7762
ENSG00000068650	ATP11A	22.7292	24.0481	18.6699	19.225	23.9248	22.3124
ENSG00000058063	ATP11B	53.6295	52.9302	84.3364	87.5082	32.7262	30.4795
ENSG00000101974	ATP11C	26.29	25.8286	20.4344	19.7438	22.9021	24.1868
ENSG00000105726	ATP13A1	45.4726	48.124	49.8948	55.4466	55.5133	52.2934
ENSG00000159363	ATP13A2	47.2576	41.247	40.778	42.9661	49.4885	42.8371
ENSG00000133657	ATP13A3	46.4015	41.55	41.7766	42.5573	41.4743	40.105
ENSG00000127249	ATP13A4	4.27282	2.22534	5.4375	5.96829
ENSG00000163399	ATP1A1	107.649	102.295	138.506	126.99	108.307	131.917
ENSG00000203865	ATP1A1OS	2.67549	1.91098	2.38237	2.28945	2.3338	2.14066
ENSG00000018625	ATP1A2	80.6546	79.7685	5.62142	4.88621	197.472	172.398
ENSG00000105409	ATP1A3	5.67126	6.38527	4.16132	3.40037	5.18092	6.41699
ENSG00000132681	ATP1A4	2.26197	2.72264			2.58964	3.90367
ENSG00000143153	ATP1B1	87.2464	87.6439	79.5463	72.3918	106.754	139.842
ENSG00000129244	ATP1B2	39.499	52.6029	21.0966	18.9539	35.1599	29.6289
ENSG00000069849	ATP1B3	141.717	121.454	100.313	96.7534	141.38	153.964
ENSG00000244124	ATP1B3-AS1	8.84019	8.88596	12.7869	9.48184	10.4773	11.9774
ENSG00000196296	ATP2A1	3.50394	4.47939	4.53448	4.30593	4.36349	4.28262
ENSG00000174437	ATP2A2	143.358	131.476	119.52	120.836	159.322	157.696
ENSG00000074370	ATP2A3	4.40786	4.08713	4.26759	3.7831	3.33874	3.86846
ENSG00000070961	ATP2B1	86.1793	92.4405	111.832	105.503	109.8	110.767
ENSG00000157087	ATP2B2	1.84844	2.53501			2.55971	2.61521
ENSG00000067842	ATP2B3	2.74619	3.0497	4.06622	3.55557	2.62908	3.68132
ENSG00000058668	ATP2B4	60.1183	72.2326	70.4648	78.7427	69.5437	71.6617
ENSG00000017260	ATP2C1	63.304	62.7984	76.8311	77.521	68.1897	72.6969
ENSG00000064270	ATP2C2	1.70126	1.65355	2.26606	2.01482
ENSG00000186009	ATP4B	2.94	3.51052	2.66806	2.12922
ENSG00000152234	ATP5A1	357.411	381.433	326.081	334.509	379.571	409
ENSG00000110955	ATP5B	782.838	740.658	558.082	584.795	772.647	831.637
ENSG00000165629	ATP5C1	219.918	205.678	173.028	196.172	250.364	267.479
ENSG00000099624	ATP5D	55.6439	58.1375	44.6188	57.9938	56.7485	49.2603
ENSG00000124172	ATP5E	92.9329	90.5031	133.238	110.163	114.923	133.145
ENSG00000180389	ATP5EP2	153.88	136.374	124.13	115.462	189.398	193.697
ENSG00000116459	ATP5F1	130.651	123.774	107.573	101.862	128.241	134.261
ENSG00000159199	ATP5G1	58.9963	53.6375	45.2214	44.5767	63.1385	65.5937
ENSG00000135390	ATP5G2	186.432	170.754	117.625	129.653	236.727	304.187
ENSG00000154518	ATP5G3	117.183	114.334	77.1657	91.694	117.899	131.796
ENSG00000167863	ATP5H	55.2924	57.2018	47.0893	51.6022	58.9056	71.4534
ENSG00000169020	ATP5I	31.2193	27.5893	19.7277	22.7041	28.8476	36.2004
ENSG00000154723	ATP5J	90.3845	90.0751	82.3451	80.1354	97.9057	100.475
ENSG00000241468	ATP5J2	42.9935	42.6382	32.1932	38.3401	49.0391	54.4162
ENSG00000167283	ATP5L	72.3183	77.0283	61.1521	64.9773	84.8009	83.4454
ENSG00000249222	ATP5L2	2.33492	2.46734
ENSG00000241837	ATP5O	32.1508	34.3402	27.7951	29.5664	38.6768	37.2904
ENSG00000125375	ATP5S	10.2629	9.2116	8.07196	7.77883	12.6244	11.4098
ENSG00000105341	ATP5SL	62.4899	56.1666	40.7572	45.3224	58.4112	68.1057
ENSG00000071553	ATP6AP1	149.812	146.282	135.188	130.769	183.276	154.627
ENSG00000205464	ATP6AP1L	4.212	5.56483	7.04262	7.52765	9.08916	8.78859
ENSG00000182220	ATP6AP2	233.916	239.508	276.503	278.503	220.034	230.806
ENSG00000033627	ATP6V0A1	27.4556	26.8678	30.4671	26.2494	40.2938	37.253
ENSG00000185344	ATP6V0A2	20.5898	18.3251	18.5177	18.8951	23.9282	23.4303
ENSG00000105929	ATP6V0A4	3.33814	1.69485
ENSG00000117410	ATP6V0B	54.9108	49.3046	46.8843	49.1397	71.0987	65.6
ENSG00000159720	ATP6V0D1	69.962	67.9462	65.8692	92.7147	88.1848	104.797
ENSG00000113732	ATP6V0E1	141.155	134.277	195.344	189.735	155.621	139.274
ENSG00000171130	ATP6V0E2	23.5626	27.6862	15.36	16.6012	35.1667	36.3618
ENSG00000204934	ATP6V0E2-AS1	4.40593	5.2049	4.59166	3.77913	3.63781	4.51383
ENSG00000114573	ATP6V1A	61.6399	60.8269	52.7569	60.2273	77.7146	78.7521
ENSG00000116039	ATP6V1B1	3.21271	3.17297			4.64719	2.28387
ENSG00000147416	ATP6V1B2	56.7847	51.314	41.7374	39.5543	90.9313	87.9321
ENSG00000155097	ATP6V1C1	30.1275	28.9143	27.993	28.4082	35.5524	34.9527
ENSG00000143882	ATP6V1C2	3.69406	3.7435	3.2479	3.82312	3.9727	5.1171
ENSG00000100554	ATP6V1D	62.0809	57.859	60.6252	61.9407	76.881	85.074
ENSG00000131100	ATP6V1E1	96.726	92.5022	107.621	109.685	121.828	106.482
ENSG00000250565	ATP6V1E2	4.18905	4.12364	6.7526	7.12737	4.66137	5.25315
ENSG00000128524	ATP6V1F	178.64	178.769	153.973	163.153	179.944	182.276
ENSG00000136888	ATP6V1G1	316.832	316.764	268.923	285.403	413.926	406.082
ENSG00000213760	ATP6V1G2	5.58529	7.35406	8.00117	7.85697	9.79224	8.50666
ENSG00000047249	ATP6V1H	64.0322	52.7502	60.427	59.4311	70.6676	76.2876
ENSG00000165240	ATP7A	14.6166	14.58	18.6466	19.0315	16.4529	15.0829
ENSG00000123191	ATP7B	19.7941	21.1495	20.0111	18.2976	22.3348	19.993
ENSG00000124406	ATP8A1	15.1438	14.5541	5.4623	4.83759	17.9083	16.2749
ENSG00000132932	ATP8A2	2.24096	2.6446	4.44332	4.54941	2.8627	4.58972
ENSG00000081923	ATP8B1	3.07911	2.60418	16.9517	11.0557	3.02582	4.1085
ENSG00000143515	ATP8B2	59.3374	63.7405	79.7643	80.9434	48.2206	45.7247
ENSG00000130270	ATP8B3	3.06579	4.1684	4.62058	4.60525	3.63573	3.92002
ENSG00000104043	ATP8B4	2.9016	3.32106	4.669	4.62191	3.65658	3.28045
ENSG00000054793	ATP9A	71.1673	78.842	53.6854	51.9398	110.77	110.182
ENSG00000166377	ATP9B	11.3035	13.0563	12.8075	14.0632	11.4475	12.4947
ENSG00000123472	ATPAF1	35.4817	38.5673	25.6076	28.5128	34.7856	38.2423
ENSG00000171953	ATPAF2	14.8248	14.2414	14.9219	13.5554	15.0133	15.4367
ENSG00000130770	ATPIF1	108.351	115.166	77.8782	81.1035	114.148	119.291
ENSG00000175054	ATR	13.7405	13.2057	16.3912	16.6821	13.7443	13.1562
ENSG00000138085	ATRAID	91.9541	92.816	80.5733	90.1682	80.5854	77.774
ENSG00000164053	ATRIP	16.958	16.9929	12.7902	17.3625	18.2507	16.9222
ENSG00000088812	ATRN	62.5922	66.2844	76.8526	77.7822	72.649	70.3328
ENSG00000107518	ATRNL1	21.481	30.2673	17.7838	17.2275	9.87124	10.4404
ENSG00000085224	ATRX	60.5433	66.7308	58.3838	61.4115	70.9743	73.8959
ENSG00000124788	ATXN1	11.0676	10.6496	13.5412	12.9612	10.148	8.06463
ENSG00000130638	ATXN10	179.336	172.738	118.752	130.579	193.911	195.333
ENSG00000224470	ATXN1L	34.4578	35.5465	32.8636	35.6721	35.0776	36.538
ENSG00000204842	ATXN2	30.1893	29.4745	29.6768	29.5522	33.1286	33.1701
ENSG00000168488	ATXN2L	149.973	154.897	130.831	137.304	145.85	138.088
ENSG00000066427	ATXN3	10.1588	11.0617	11.81	11.236	11.6179	12.5695
ENSG00000163635	ATXN7	18.9664	19.5088	16.8153	16.3737	20.1824	20.2508
ENSG00000146776	ATXN7L1	8.45617	8.94546	6.63985	5.56556	10.9712	11.5739
ENSG00000162650	ATXN7L2	12.884	18.6563	13.6924	13.2823	13.9582	12.9078
ENSG00000087152	ATXN7L3	88.8892	96.4372	82.0552	94.5439	94.641	94.1443
ENSG00000253719	ATXN7L3B	174.592	194.483	123.997	135.015	153.035	166.083
ENSG00000148090	AUH	18.7733	20.4731	16.9543	15.7715	20.3003	17.2535
ENSG00000127423	AUNIP	8.70432	8.73218	3.9811	5.31708	5.96117	10.4134
ENSG00000115307	AUP1	119.562	124.061	120.641	131.078	125.392	125.914
ENSG00000087586	AURKA	57.6068	58.9962	17.8734	22.8536	45.9624	58.571
ENSG00000175756	AURKAIP1	99.6967	90.324	71.071	75.3652	100.725	88.1825
ENSG00000178999	AURKB	97.7562	103.618	20.8782	33.7247	63.8431	88.7405
ENSG00000105146	AURKC	3.98023	3.85041	5.65804	6.98855	5.48456	4.65544
ENSG00000158321	AUTS2	75.0341	82.6586	29.9364	30.3906	101.618	101.686
ENSG00000169857	AVEN	54.7315	43.388	54.6423	54.0111	44.0386	51.9306
ENSG00000135407	AVIL	7.70547	8.41216	10.6541	10.4102	6.89721	6.56641
ENSG00000105778	AVL9	31.4895	28.4471	23.6588	23.7409	44.9823	44.3298
ENSG00000119986	AVPI1	6.93189	6.4192	9.58827	8.6966	5.80154	5.77435
ENSG00000166148	AVPR1A	2.64165	2.98574	4.96316	4.08476	4.45354	5.36439
ENSG00000198049	AVPR1B			4.53758	2.80528
ENSG00000126895	AVPR2					2.57637	3.49107
ENSG00000162779	AXDND1	3.28287	2.22568			3.355
ENSG00000103126	AXIN1	24.474	24.596	22.5256	25.7445	30.7755	29.627
ENSG00000168646	AXIN2	49.1391	59.633	7.10679	6.8725	31.8681	33.0736
ENSG00000167601	AXL	52.0038	51.2514	73.7876	66.7982	28.8048	23.0814
ENSG00000141577	AZI1	32.1812	37.038	16.4276	19.0368	30.0263	25.7843
ENSG00000163512	AZI2	21.8533	22.2129	18.2328	19.9096	17.8906	20.1851
ENSG00000155096	AZIN1	120.134	106.749	108.034	112.507	124.591	137.876
ENSG00000172232	AZU1	6.69488	9.30142	10.6017	8.15774	8.17862	5.85541
ENSG00000166710	B2M	314.932	301.826	388.163	412.787	216.978	248.627
ENSG00000169255	B3GALNT1	28.5859	34.9487	25.2971	30.6845	16.7151	16.7937
ENSG00000162885	B3GALNT2	17.1307	18.3456	18.1673	18.7537	19.6091	18.6225
ENSG00000172318	B3GALT1	7.60957	9.61595	11.5771	12.3832	11.23	9.91695
ENSG00000162630	B3GALT2	71.4045	49.146	17.7906	18.9867	86.0979	100.375
[truncated: 19,275 more rows]
