# Supplementary material for: Reduced CYFIP1 in Human Neural Progenitors Results in Dysregulation of Schizophrenia and Epilepsy Gene Networks
Source: PLoS One. 2016 Jan 29;11(1):e0148039. doi: 10.1371/journal.pone.0148039 (PMC4732616; doi:10.1371/journal.pone.0148039)
Supplement: S3 Table — (XLSX) [file pone.0148039.s003.xlsx]

## Sheet: S3 Table
S3 Table. Complete list of genes identified as differentially expressed in response to CYFIP1 knockdown with corresponding status with regard to FMRP target, postsynaptic density, schizophrenia, and epilepsy.
geneID	geneSymbol	log2FC_C2	FDR_C2	log2FC_C4	FDR_C4	log2FC_C5	FDR_C5	FMRP	PSD	Schizophrenia	Epilepsy
ENSG00000008311	AASS	0.372543	0.0202657
ENSG00000107331	ABCA2					-0.406803	3.6e-05	x
ENSG00000103222	ABCC1					-0.236481	0.00368954
ENSG00000124574	ABCC10					-0.194603	0.0236814
ENSG00000091262	ABCC6	0.653706	0.0250393
ENSG00000164163	ABCE1					0.18795	0.0148448
ENSG00000033050	ABCF2	-0.226582	0.0175733
ENSG00000107362	ABHD17B					0.248766	0.0255625
ENSG00000100439	ABHD4			-0.383183	0.000249867
ENSG00000127220	ABHD8					-0.57425	0.00369167
ENSG00000143322	ABL2	-0.48764	0.000135254	-0.421921	0.0180822
ENSG00000099204	ABLIM1					0.348454	8.71e-09		x
ENSG00000159842	ABR					-0.179261	0.0127326	x	x
ENSG00000166016	ABTB2	-0.413188	0.0471857			-0.33481	4.24e-08
ENSG00000218739	AC007390.5					0.278257	0.0213374
ENSG00000236107	AC010127.3					0.929451	0.00572842
ENSG00000272888	AC013394.2	0.254507	0.0447269
ENSG00000237133	AC020594.5					-0.876254	0.0316709
ENSG00000237870	AC073130.1	-0.853086	0.0351744			-0.850826	0.0458154
ENSG00000227744	AC114788.2	0.869978	0.0350311
ENSG00000262728	AC123768.4	1.13331	0.000618703
ENSG00000076555	ACACB	0.359351	0.0259734
ENSG00000117054	ACADM					0.204895	0.0344793
ENSG00000072778	ACADVL					-0.155631	0.00329192
ENSG00000157766	ACAN	-1.6083	2.65e-11
ENSG00000131584	ACAP3					-0.215045	0.0227759
ENSG00000097021	ACOT7	-0.335146	0.0222598
ENSG00000143727	ACP1					0.168023	0.0200078		x
ENSG00000176715	ACSF3					-0.333768	0.0115848
ENSG00000151726	ACSL1	0.411761	0.0496005
ENSG00000068366	ACSL4	-0.583309	0.000886774							x
ENSG00000107796	ACTA2	-1.02163	2.51e-15			-0.711316	3.67e-11			x
ENSG00000075624	ACTB	-0.261497	0.0440272					x	x
ENSG00000163017	ACTG2	-1.09784	2.65e-11			-0.496344	1.33e-07
ENSG00000136518	ACTL6A					0.295545	2.4e-05
ENSG00000072110	ACTN1	-0.821585	3.74e-07						x	x
ENSG00000130402	ACTN4	-0.430334	0.028196						x
ENSG00000138071	ACTR2	-0.229194	0.0424391						x
ENSG00000115091	ACTR3	-0.392813	0.000386492						x
ENSG00000148848	ADAM12					-0.286759	0.0116519
ENSG00000135074	ADAM19	-0.613217	0.00278596
ENSG00000114948	ADAM23			-0.233185	0.0391891
ENSG00000168615	ADAM9	-0.43739	0.000408435
ENSG00000142303	ADAMTS10					-0.303558	0.00019581			x
ENSG00000160323	ADAMTS13	0.48396	0.00226725
ENSG00000138316	ADAMTS14					-0.60477	1.7e-08
ENSG00000087116	ADAMTS2					-0.521561	7.21e-06
ENSG00000136378	ADAMTS7					-0.187635	0.0261404
ENSG00000163638	ADAMTS9					-0.243646	0.00085792
ENSG00000129467	ADCY4					-0.478803	0.00522922
ENSG00000078549	ADCYAP1R1					-0.394913	0.0469653
ENSG00000196616	ADH1B					0.592407	0.0364513
ENSG00000197894	ADH5					0.153468	0.0302373
ENSG00000163485	ADORA1	-0.843243	0.010778			-0.629052	0.0256379
ENSG00000106624	AEBP1					-0.265563	0.00229308
ENSG00000157985	AGAP1	-0.271235	0.0174916					x
ENSG00000188157	AGRN					-0.274574	0.00338679	x
ENSG00000135049	AGTPBP1					0.258825	0.0220507	x
ENSG00000180772	AGTR2	0.555274	0.0101359
ENSG00000153207	AHCTF1					0.257794	0.000769753
ENSG00000106546	AHR					-0.242598	0.0135971
ENSG00000063438	AHRR					-0.432799	7.6e-07
ENSG00000100591	AHSA1	-0.270239	0.0343059
ENSG00000126878	AIF1L					0.389515	1.6e-05
ENSG00000174574	AKIRIN1	-0.218684	0.0343059
ENSG00000135334	AKIRIN2	-0.230411	0.0106359
ENSG00000151632	AKR1C2	0.875784	0.00276052
ENSG00000196139	AKR1C3			-1.1235	0.029305
ENSG00000117020	AKT3	-0.219688	0.00353361					x
ENSG00000224474	AL355490.1	0.864082	0.0397928
ENSG00000237683	AL627309.1					-0.533579	0.0432087
ENSG00000137124	ALDH1B1	-0.351297	0.00537647
ENSG00000006534	ALDH3B1					-0.550214	0.00203409
ENSG00000119711	ALDH6A1	0.453721	0.0290027						x
ENSG00000143149	ALDH9A1					0.167728	0.0294906
ENSG00000159063	ALG8					0.211959	0.0370093
ENSG00000183684	ALYREF					0.18305	0.0447396
ENSG00000139211	AMIGO2			-0.505665	0.000428411
ENSG00000101935	AMMECR1			-0.353387	0.0368872	0.305769	0.0403102
ENSG00000114019	AMOTL2	-0.296583	0.00576894
ENSG00000145020	AMT	0.633386	0.00329352
ENSG00000196704	AMZ2					0.234293	0.00275304
ENSG00000091879	ANGPT2	-0.919381	3.74e-06
ENSG00000116194	ANGPTL1	0.434708	0.019415
ENSG00000167772	ANGPTL4					-0.913455	7.37e-05
ENSG00000029534	ANK1					-0.402614	0.0174417	x	x	x
ENSG00000145362	ANK2			-0.364451	0.0275389			x	x
ENSG00000088448	ANKRD10	0.25834	0.0352966
ENSG00000133302	ANKRD32					0.35867	0.00928225
ENSG00000167612	ANKRD33	0.985879	0.00432148
ENSG00000154945	ANKRD40	-0.231611	0.0353251
ENSG00000168096	ANKS3					-0.290523	0.0394648
ENSG00000011426	ANLN					0.328163	0.000250593
ENSG00000131620	ANO1	-0.951015	0.00962361
ENSG00000140350	ANP32A					0.227751	0.00110448
ENSG00000136938	ANP32B					0.192388	0.00459556
ENSG00000143401	ANP32E					0.375221	1.07e-08
ENSG00000163297	ANTXR2			-0.227267	0.0126097	0.155932	0.0394648
ENSG00000135046	ANXA1	-0.520786	0.0297508
ENSG00000182718	ANXA2	-0.315322	0.00558926						x
ENSG00000138772	ANXA3	-0.656272	0.00320477
ENSG00000164111	ANXA5	-0.349417	0.0254147						x
ENSG00000213983	AP1G2	0.488848	0.0133627
ENSG00000006125	AP2B1					0.148168	0.000976424	x	x
ENSG00000107282	APBA1					-0.369568	0.0135971	x
ENSG00000113108	APBB3	0.323187	0.0473639			-0.274154	0.00171082
ENSG00000100823	APEX1					0.157343	0.00181952
ENSG00000105290	APLP1					-0.158938	0.00435567	x
ENSG00000084234	APLP2	-0.284611	0.00586384
ENSG00000142192	APP			-0.241843	0.0254465			x
ENSG00000240583	AQP1			-0.822246	0.00578685
ENSG00000161798	AQP5					-0.887947	0.0379723
ENSG00000101199	ARFGAP1					-0.164098	0.0342976
ENSG00000134884	ARGLU1					0.119763	0.0386938
ENSG00000198826	ARHGAP11A					0.43656	6.24e-05
ENSG00000213390	ARHGAP19					0.272668	0.00399466
ENSG00000145819	ARHGAP26	-0.436597	0.0100985			0.32807	3.37e-06
ENSG00000088756	ARHGAP28					0.201965	0.0085327
ENSG00000137962	ARHGAP29	-0.255339	0.0433426
ENSG00000004777	ARHGAP33	0.512019	9.43e-06					x
ENSG00000165895	ARHGAP42	-0.25062	0.01394
ENSG00000047648	ARHGAP6					-0.309471	0.0462788
ENSG00000076928	ARHGEF1					-0.160823	0.03593
ENSG00000165801	ARHGEF40					-0.160068	0.00131832
ENSG00000150347	ARID5B	-0.293643	0.00251635
ENSG00000188042	ARL4C	0.38955	0.00332247			-0.42236	0.000108272
ENSG00000165997	ARL5B					0.170759	0.0283295
ENSG00000170540	ARL6IP1					0.264175	2.94e-06
ENSG00000104442	ARMC1					0.215625	0.014477
ENSG00000169126	ARMC4					0.426027	0.0370093
ENSG00000125962	ARMCX5					0.327147	0.0178334
ENSG00000241685	ARPC1A					0.125403	0.0485713
ENSG00000163466	ARPC2	-0.336652	0.0434162						x
ENSG00000162704	ARPC5	-0.261266	0.00875714
ENSG00000128989	ARPP19					0.144515	0.00199909
ENSG00000113369	ARRDC3					0.207887	0.0324739
ENSG00000139352	ASCL1					0.395064	0.0247743
ENSG00000105011	ASF1B					0.413037	0.000229799
ENSG00000070669	ASNS	-0.243768	0.0112989
ENSG00000066279	ASPM					0.458392	0.000176983
ENSG00000106819	ASPN	-0.79575	0.000371915	-0.550965	9.05e-11
ENSG00000169696	ASPSCR1					-0.253532	0.0199469
ENSG00000064102	ASUN	-0.314114	0.0467815
ENSG00000156802	ATAD2					0.353737	3.18e-08
ENSG00000162772	ATF3	-0.873793	1.17e-06	-0.357852	0.041315
ENSG00000168010	ATG16L2	0.523918	0.000150095
ENSG00000110046	ATG2A					-0.204606	0.0331249	x
ENSG00000130734	ATG4D					-0.293939	0.0403894
ENSG00000198925	ATG9A					-0.155242	0.0363639	x
ENSG00000142102	ATHL1					-0.328301	6.56e-06
ENSG00000138363	ATIC	-0.245625	0.0487832						x
ENSG00000184743	ATL3			-0.216938	0.0387734
ENSG00000111676	ATN1					-0.169824	0.0189787	x
ENSG00000172238	ATOH1	0.84203	0.0335879
ENSG00000145246	ATP10D			-0.297605	0.0153906
ENSG00000159363	ATP13A2					-0.201082	0.0416364	x
ENSG00000018625	ATP1A2					-0.170325	0.0423187	x	x		x
ENSG00000143153	ATP1B1					0.44255	5.22e-12	x	x
ENSG00000069849	ATP1B3	-0.28262	0.0347426			0.159114	0.0350378
ENSG00000110955	ATP5B					0.160664	0.00180981	x	x
ENSG00000071553	ATP6AP1					-0.204487	8.2e-05
ENSG00000033627	ATP6V0A1			-0.260208	0.0269433			x	x
ENSG00000100554	ATP6V1D					0.264596	0.00184605		x
ENSG00000081923	ATP8B1			-0.656951	0.0153835
ENSG00000124788	ATXN1					-0.437982	5.19e-06	x
ENSG00000162650	ATXN7L2	0.475635	0.00558926
ENSG00000253719	ATXN7L3B					0.170722	0.007666
ENSG00000127423	AUNIP					0.788705	0.000812541
ENSG00000087586	AURKA					0.39238	0.000113905
ENSG00000178999	AURKB			0.617145	0.00316971	0.501839	1.13e-05
ENSG00000169857	AVEN	-0.459705	0.00171245
ENSG00000167601	AXL					-0.277284	0.020571			x
ENSG00000162630	B3GALT2	-0.560267	0.00576894			0.283358	0.000586475
ENSG00000187676	B3GALTL					0.18879	0.00247554
ENSG00000109956	B3GAT1					-0.276359	0.000121809	x
ENSG00000158470	B4GALT5	-0.220403	0.0192467
ENSG00000112208	BAG2	-0.392258	0.0471857
ENSG00000166170	BAG5					0.271782	0.00378683
ENSG00000175866	BAIAP2					-0.221691	0.0216186		x	x
ENSG00000226137	BAIAP2-AS1	0.248857	0.0206927
ENSG00000007516	BAIAP3					-0.570448	1.01e-05
ENSG00000030110	BAK1	-0.351057	0.0204184
ENSG00000095739	BAMBI	-0.45618	6.78e-05
ENSG00000138376	BARD1					0.250564	0.0119022
ENSG00000009954	BAZ1B					0.200575	0.0167412
ENSG00000105327	BBC3					-0.328986	0.038338
ENSG00000187244	BCAM					-0.300029	0.0419859
ENSG00000050820	BCAR1	-0.396342	0.034572
ENSG00000124243	BCAS4	-0.521609	0.000390431
ENSG00000060982	BCAT1	-0.322462	0.00373489							x
ENSG00000113916	BCL6	-0.316827	0.0174465
ENSG00000110987	BCL7A					0.26896	0.0298756
ENSG00000029363	BCLAF1					0.178973	0.027944
ENSG00000151917	BEND6					-0.771454	0.0417135
ENSG00000134107	BHLHE40					-0.635405	8.55e-07
ENSG00000123095	BHLHE41	-0.651484	0.0193396
ENSG00000151746	BICD1			-0.319704	0.00941911	-0.244244	0.0247743
ENSG00000089685	BIRC5					0.398264	0.0030294
ENSG00000197299	BLM					0.603947	3.52e-06
ENSG00000168487	BMP1					-0.257518	0.000867866
ENSG00000101144	BMP7			-0.617948	0.0326276	-0.217585	0.0270541
ENSG00000107779	BMPR1A					0.197395	0.0284994
ENSG00000144857	BOC					-0.194658	0.0115847
ENSG00000176720	BOK	-0.44669	0.00432148
ENSG00000012048	BRCA1					0.435387	9.18e-06
ENSG00000139618	BRCA2					0.362384	0.0124458
ENSG00000100425	BRD1	0.195039	0.0440685
ENSG00000166164	BRD7					0.29105	0.00369833
ENSG00000184992	BRI3BP					0.396029	0.000194034
ENSG00000136492	BRIP1					0.275137	0.0035114
ENSG00000113460	BRIX1					0.293214	0.00949048
ENSG00000222009	BTBD19					-0.447039	6.51e-07
ENSG00000159388	BTG2					-0.21175	0.00580296
ENSG00000169679	BUB1					0.528839	5.3e-11
ENSG00000156970	BUB1B					0.457253	5.25e-06
ENSG00000154473	BUB3					0.253119	0.000211583
ENSG00000106245	BUD31					0.298181	0.00495921
ENSG00000112578	BYSL	-0.305907	0.0441413
ENSG00000082153	BZW1					0.130512	0.0344018
ENSG00000165507	C10orf10			-0.916007	0.0211638
ENSG00000107738	C10orf54			-0.818359	0.0351618
ENSG00000110696	C11orf58					0.171116	0.015806
ENSG00000235162	C12orf75	-0.61412	0.00147777
ENSG00000227051	C14orf132					0.343148	2.05e-05
ENSG00000087302	C14orf166					0.207662	0.00382647
ENSG00000185504	C17orf70					-0.228755	0.017333
ENSG00000108666	C17orf75					0.238935	0.0486617
ENSG00000166845	C18orf54					0.369044	0.00167547
ENSG00000132016	C19orf57	0.522019	0.0321869
ENSG00000006015	C19orf60					-0.297186	0.0456618
ENSG00000000460	C1orf112					0.31646	0.0170705
ENSG00000116667	C1orf21	0.359529	0.0485178
ENSG00000117616	C1orf63	0.250858	0.0428634
ENSG00000162585	C1orf86					-0.306913	0.00315908
ENSG00000108561	C1QBP	-0.322338	0.0175203
ENSG00000205885	C1RL-AS1					-0.786026	0.02255
ENSG00000160298	C21orf58	0.465366	7.51e-05
ENSG00000242259	C22orf39					0.235545	0.04258
ENSG00000183186	C2CD4C					-0.424859	0.043594
ENSG00000178074	C2orf69					0.355903	0.00305573
ENSG00000181744	C3orf58	-0.283116	0.00277148
ENSG00000187068	C3orf70	-0.365937	0.0342521
ENSG00000205208	C4orf46					0.399352	7.96e-05
ENSG00000186577	C6orf1					-0.367887	0.0344018
ENSG00000185127	C6orf120			0.23358	0.0455776
ENSG00000164746	C7orf57					-0.816423	0.0253922
ENSG00000243317	C7orf73					0.197022	0.0317595
ENSG00000176907	C8orf4	-0.66132	1.77e-08
ENSG00000189376	C8orf76					0.632212	0.0419673
ENSG00000148120	C9orf3	-0.454921	0.000121688
ENSG00000156017	C9orf41	-0.406628	0.0425289
ENSG00000165698	C9orf9	0.488488	0.0456559
ENSG00000063180	CA11	0.609617	0.000754918
ENSG00000151067	CACNA1C					-0.499689	4.76e-07
ENSG00000250107	CACNA1G-AS1	0.745502	0.0482768
ENSG00000196557	CACNA1H					-0.404819	0.000373872				x
ENSG00000157445	CACNA2D3	-0.82957	0.0259734
ENSG00000104327	CALB1					0.287387	0.00150002
ENSG00000172137	CALB2					-0.847972	0.0469175
ENSG00000198668	CALM1	-0.340732	0.034572					x
ENSG00000143933	CALM2					0.212383	1.41e-06
ENSG00000183049	CAMK1D					-0.373773	1.05e-05
ENSG00000162545	CAMK2N1					-0.210329	0.000306497	x
ENSG00000108509	CAMTA2					-0.408799	6.97e-05	x
ENSG00000111530	CAND1					0.180454	0.0101358	x	x
ENSG00000131236	CAP1	-0.447822	0.00131288						x
ENSG00000014216	CAPN1					-0.176131	0.0178334
ENSG00000103326	CAPN15					-0.321115	0.00490003
ENSG00000135387	CAPRIN1					0.122751	0.0277305
ENSG00000116489	CAPZA1					0.199495	0.00194288		x
ENSG00000100065	CARD10					-0.27728	0.0317135
ENSG00000105483	CARD8					0.281059	7.94e-05
ENSG00000138380	CARF	0.363815	0.0275532
ENSG00000110619	CARS	-0.253641	0.0434809
ENSG00000137812	CASC5					0.483033	7.81e-09
ENSG00000127995	CASD1					0.190722	0.0147317
ENSG00000228146	CASP16					-0.876447	0.0409786
ENSG00000064012	CASP8			-0.547103	0.00629401
ENSG00000118412	CASP8AP2			0.33685	0.0104061
ENSG00000121691	CAT					0.215468	0.012122
ENSG00000105974	CAV1	-0.868398	0.00572456
ENSG00000105971	CAV2	-0.755512	0.00216111
ENSG00000114423	CBLB			-0.207273	0.0391281
ENSG00000141668	CBLN2					0.242044	0.0386174
ENSG00000145439	CBR4					0.279633	0.0220438			x
ENSG00000172785	CBWD1					0.373818	0.0223991
ENSG00000108468	CBX1					0.234016	5e-06
ENSG00000122565	CBX3					0.18347	0.000220254
ENSG00000141582	CBX4					-0.32211	0.0331962
ENSG00000094916	CBX5					0.223536	0.000121809
ENSG00000132024	CC2D1A					-0.221396	0.0427933		x
ENSG00000137944	CCBL2					0.22976	0.0352433
ENSG00000159873	CCDC117					0.180776	0.0377604
ENSG00000181982	CCDC149					-0.337491	0.0459897
ENSG00000144395	CCDC150					0.518944	0.00230849
ENSG00000197599	CCDC154					-0.739833	0.0324144
ENSG00000242715	CCDC169					-0.943731	0.0222325
ENSG00000122483	CCDC18					0.370146	0.0225639
ENSG00000147419	CCDC25					0.201379	0.0309477
ENSG00000151468	CCDC3	-0.588525	0.0101359
ENSG00000109881	CCDC34					0.260744	0.034406
ENSG00000141519	CCDC40	0.292833	0.0063488			-0.334241	0.00980465
ENSG00000120647	CCDC77					0.36969	0.00824246
ENSG00000162004	CCDC78					-0.450645	0.0386938
ENSG00000091986	CCDC80	-0.290572	7.36e-05
ENSG00000110104	CCDC86	-0.46907	0.0193402
ENSG00000204536	CCHCR1	0.269625	0.0343059
ENSG00000129277	CCL4	-1.03092	0.00593164
ENSG00000145386	CCNA2			0.326619	0.041315	0.42065	1.3e-07
ENSG00000134057	CCNB1					0.443174	7.04e-13
ENSG00000100814	CCNB1IP1					0.198799	0.0450932
ENSG00000157456	CCNB2					0.513589	4.03e-12
ENSG00000110092	CCND1	-0.409479	0.00537647	-0.252915	0.0125705	-0.175769	0.0394025
ENSG00000113328	CCNG1					0.155032	0.0161508
ENSG00000138764	CCNG2					0.222196	0.0341738
ENSG00000221978	CCNL2	0.192828	0.0342521
ENSG00000151014	CCRN4L	-0.676831	0.00942019
ENSG00000166226	CCT2					0.18394	0.000312352		x
ENSG00000163468	CCT3	-0.273921	0.034572			0.137028	0.0245204		x
ENSG00000115484	CCT4					0.156704	0.0204439		x
ENSG00000150753	CCT5					0.168895	0.000800206		x
ENSG00000156261	CCT8					0.232906	3.61e-06		x
ENSG00000170458	CD14					-1.05251	0.0073506			x
ENSG00000091972	CD200					0.320475	2.34e-06
ENSG00000120217	CD274					-0.758513	0.00444121
ENSG00000135218	CD36	-0.600796	0.0474566
ENSG00000104894	CD37					-0.26902	0.0355563
ENSG00000026508	CD44	-0.836056	1.21e-07			-0.377637	1.08e-05
ENSG00000196776	CD47			-0.281725	0.0125705
ENSG00000153283	CD96					0.858302	0.0199044
ENSG00000140326	CDAN1	0.325224	0.0464061
ENSG00000117399	CDC20					0.36835	1.02e-05
ENSG00000164045	CDC25A					0.388618	0.00042324
ENSG00000158402	CDC25C					0.706446	0.00019375
ENSG00000004897	CDC27					0.176128	0.0158486
ENSG00000128283	CDC42EP1					-0.324408	0.00386206
ENSG00000149798	CDC42EP2	-0.394438	0.0201785			-0.298652	0.0195849
ENSG00000093009	CDC45					0.405314	0.000446982
ENSG00000096401	CDC5L					0.23597	0.000384272
ENSG00000094804	CDC6					0.312996	0.00149943
ENSG00000184661	CDCA2					0.630359	9.82e-08
ENSG00000111665	CDCA3					0.410277	7.31e-05
ENSG00000146670	CDCA5					0.392957	3.37e-05
ENSG00000144354	CDCA7					0.306015	0.00156518			x
ENSG00000134690	CDCA8					0.326912	0.0031752
ENSG00000101542	CDH20					0.527521	0.00588332
ENSG00000081138	CDH7	0.717042	0.0447269
ENSG00000170312	CDK1					0.440792	1.5e-15
ENSG00000059758	CDK17	-0.234598	0.0312445					x
ENSG00000117266	CDK18					-0.662905	0.0181043
ENSG00000123374	CDK2					0.289548	0.00042324
ENSG00000135446	CDK4					0.18752	0.0229401
ENSG00000176749	CDK5R1	-0.515538	0.0440272					x
ENSG00000136861	CDK5RAP2					0.204652	0.0106667
ENSG00000134058	CDK7	-0.491184	0.000371915
ENSG00000124762	CDKN1A	-0.290372	0.0202657			-0.22541	7.87e-05
ENSG00000111276	CDKN1B					0.19595	0.00468316
ENSG00000147883	CDKN2B	-1.08445	0.000222546			-0.361652	0.0333372
ENSG00000100526	CDKN3					0.372757	0.0119171
ENSG00000064309	CDON	0.408425	0.0152059
ENSG00000091527	CDV3	-0.282079	0.0220518
ENSG00000267296	CEBPA-AS1	0.748739	0.0328801
ENSG00000153879	CEBPG					0.222101	0.0115508
ENSG00000075275	CELSR1					-0.331727	8.32e-10
ENSG00000008300	CELSR3					-0.260514	0.0161508	x		x
ENSG00000115163	CENPA					0.613339	2.94e-06
ENSG00000138778	CENPE			0.500366	0.000246272
ENSG00000102384	CENPI					0.386068	0.00106484
ENSG00000123219	CENPK					0.351796	0.00167628
ENSG00000120334	CENPL					0.415222	0.0131506
ENSG00000166451	CENPN					0.312764	0.00844092
ENSG00000138092	CENPO					0.417061	4.86e-05
ENSG00000166582	CENPV					0.290881	0.00250769
ENSG00000103995	CEP152					0.576587	8.93e-07
ENSG00000099814	CEP170B					-0.399459	1.28e-05	x
ENSG00000164118	CEP44					0.372436	0.00447339
ENSG00000138180	CEP55					0.355775	0.00191938
ENSG00000114107	CEP70					0.388065	0.00218371
ENSG00000258890	CEP95					0.177626	0.0483113
ENSG00000167123	CERCAM					-0.311619	5.9e-06
ENSG00000188452	CERKL	-0.721853	0.0298072			-0.515575	0.0379723
ENSG00000000971	CFH			-0.315762	0.00290844	-0.248962	0.0223991
ENSG00000165410	CFL2	-0.338334	0.0495035
ENSG00000167670	CHAF1A			0.330041	0.0441911	0.207236	0.0247743
ENSG00000159259	CHAF1B					0.285577	0.00997643
ENSG00000149554	CHEK1					0.368102	3.88e-05
ENSG00000115561	CHMP3					0.215284	0.00949048
ENSG00000128656	CHN1	-0.403774	0.000224259	-0.420001	0.000122358			x
ENSG00000154645	CHODL	0.823403	0.00293254			-0.359851	0.00012691
ENSG00000123989	CHPF					-0.347934	0.000114402
ENSG00000033100	CHPF2					-0.255	0.000494748
ENSG00000138435	CHRNA1					-0.635231	0.00393325
ENSG00000171310	CHST11					-0.291262	0.00520249
ENSG00000182022	CHST15			-0.454145	0.00748323
ENSG00000175040	CHST2					-0.290997	0.0139337	x
ENSG00000005194	CIAPIN1					0.166375	0.0428759
ENSG00000138615	CILP					-0.658627	0.000195718
ENSG00000099622	CIRBP	0.224311	0.0271556
ENSG00000122873	CISD1	-0.431703	0.0283879						x
ENSG00000122966	CIT	0.27331	0.013561			0.315561	0.015806	x	x	x
ENSG00000136108	CKAP2					0.25181	0.000118141
ENSG00000169607	CKAP2L					0.528448	2.49e-09
ENSG00000175216	CKAP5					0.265484	1.17e-06	x	x
ENSG00000123975	CKS2					0.373345	8.32e-05
ENSG00000104859	CLASRP					-0.211294	0.0131422
ENSG00000163347	CLDN1	-0.853242	0.000618396
ENSG00000169504	CLIC4	-0.256972	0.00882284			0.170781	0.00106989
ENSG00000106665	CLIP2					-0.201319	0.000208655		x
ENSG00000013441	CLK1					0.290376	7.33e-06
ENSG00000113240	CLK4	0.313714	0.0201785
ENSG00000104853	CLPTM1					-0.14806	0.0364088
ENSG00000139182	CLSTN3					-0.359907	5.67e-07
ENSG00000120885	CLU					-0.4048	3.96e-15		x
ENSG00000174600	CMKLR1			-0.513345	0.0193582
ENSG00000184220	CMSS1					0.486792	6.65e-05
ENSG00000164309	CMYA5			0.457976	0.00151188
ENSG00000169714	CNBP					0.197149	0.00257876
ENSG00000130176	CNN1	-0.780191	0.0249183			-0.566275	0.00122619
ENSG00000064666	CNN2	-0.295298	0.0133602
ENSG00000125107	CNOT1					0.163998	0.0204711
ENSG00000044459	CNTLN					0.305807	0.00626423
ENSG00000018236	CNTN1	0.581362	0.0102556						x
ENSG00000106714	CNTNAP3	-0.671705	0.0034672
ENSG00000082438	COBLL1			-0.468007	0.00126593
ENSG00000168434	COG7					-0.256513	0.0195849			x	x
ENSG00000060718	COL11A1					0.155045	0.0377114
ENSG00000111799	COL12A1					-0.223786	0.0101397
ENSG00000187955	COL14A1	0.522832	0.0303252
ENSG00000084636	COL16A1					-0.49996	2.58e-07
ENSG00000182871	COL18A1					-0.371775	0.0011819
ENSG00000108821	COL1A1					-0.459106	8.64e-11
ENSG00000164692	COL1A2					-0.207811	0.000273115
ENSG00000124749	COL21A1			0.380376	0.00787527
ENSG00000050767	COL23A1					-0.308961	0.0204439
ENSG00000188517	COL25A1	-0.276443	0.0214775
ENSG00000196739	COL27A1					-0.159384	0.0189594			x
ENSG00000168542	COL3A1					-0.135284	0.0403287			x
ENSG00000187498	COL4A1	-0.662006	5.97e-05
ENSG00000134871	COL4A2	-0.407971	0.0321869			-0.130038	0.0235789
ENSG00000130635	COL5A1					-0.362212	1.72e-08
ENSG00000080573	COL5A3					-0.236892	0.00881904
ENSG00000142156	COL6A1					-0.276444	7.87e-05
ENSG00000142173	COL6A2					-0.293942	0.000469884			x
ENSG00000206384	COL6A6	0.546181	0.0161643
ENSG00000144810	COL8A1					-0.427973	0.0242769
ENSG00000112280	COL9A1					0.53434	0.000536834
ENSG00000198756	COLGALT2			-0.461046	0.0145278
ENSG00000184432	COPB2					0.134295	0.0410529
ENSG00000166200	COPS2					0.14854	0.0380695
ENSG00000167113	COQ4					-0.198617	0.0355658
ENSG00000102879	CORO1A			0.652747	0.037649				x
ENSG00000110880	CORO1C	-0.386167	0.0102969			0.136194	0.0158262		x
ENSG00000103187	COTL1	-0.546825	0.0186226			0.133346	0.0179693
ENSG00000127184	COX7C					0.142785	0.0258924
ENSG00000047457	CP					0.422353	0.043874
ENSG00000160111	CPAMD8	0.486196	0.00152174			-0.377869	9.74e-09
ENSG00000137449	CPEB2	-0.698947	3.41e-11
ENSG00000145920	CPLX2					-0.318746	0.035146	x
ENSG00000124772	CPNE5					-0.562469	0.00754004		x
ENSG00000104324	CPQ			-0.424712	0.0153835
ENSG00000119203	CPSF3					0.273396	0.00668025
ENSG00000169169	CPT1C	0.231263	0.0175733					x
ENSG00000166426	CRABP1					0.468392	0.0493028
ENSG00000148204	CRB2					-0.204559	0.00241939
ENSG00000157613	CREB3L1					-0.336518	0.0018592
ENSG00000145708	CRHBP					-0.889451	0.0201187
ENSG00000150938	CRIM1			-0.330414	0.0446841
ENSG00000099942	CRKL					0.158758	0.0069635
ENSG00000058453	CROCC					-0.360553	0.000446982
ENSG00000105662	CRTC1					-0.333698	0.00120574	x
ENSG00000062485	CS					0.188747	0.000520238		x
ENSG00000009307	CSDE1					0.168851	0.00058665
ENSG00000124207	CSE1L					0.333564	5.32e-10		x
ENSG00000101266	CSNK2A1					0.152547	0.0194474
ENSG00000173546	CSPG4					-0.325409	0.0176132			x
ENSG00000144655	CSRNP1	-0.825832	0.00171245			-0.400798	0.00253721
ENSG00000159176	CSRP1	-0.938323	3.36e-07
ENSG00000269416	CTB-175P5.4					0.470071	0.0318189
ENSG00000197813	CTC-301O7.4	0.545213	0.0472431
ENSG00000268366	CTC-492K19.4					0.882838	0.0386808
ENSG00000265415	CTD-2510F5.4					0.48938	0.0143684
ENSG00000175215	CTDSP2					0.120225	0.0170705
ENSG00000118523	CTGF	-1.08814	3.73e-17			-0.224593	0.0043649
ENSG00000134030	CTIF					-0.236091	0.000903279
ENSG00000198561	CTNND1					0.132758	0.0475406		x
ENSG00000109861	CTSC	0.470472	0.00405178
ENSG00000117984	CTSD					-0.284699	0.0044125
ENSG00000136943	CTSV	0.604912	5.97e-05			0.333636	0.0210881
ENSG00000085733	CTTN					-0.173449	9.41e-05
ENSG00000077063	CTTNBP2	0.83951	0.0041568
ENSG00000036257	CUL3					0.152673	0.0137081			x
ENSG00000112659	CUL9					-0.316803	0.00142294	x
ENSG00000163510	CWC22					0.277181	0.0136385
ENSG00000163739	CXCL1	-1.01625	0.00337941
ENSG00000169245	CXCL10	-0.788738	0.0495877
ENSG00000107562	CXCL12	0.555706	0.00133018
ENSG00000171604	CXXC5	-0.480141	0.0471857
ENSG00000172115	CYCS	-0.299391	0.0243765
ENSG00000068793	CYFIP1	-1.81466	8.37e-165	-2.10108	1.37e-163	-1.74654	3.34e-153		x
ENSG00000187954	CYHR1					-0.188543	0.0381213
ENSG00000138061	CYP1B1					-0.280832	0.00196951
ENSG00000186684	CYP27C1	0.676372	0.00204614
ENSG00000160870	CYP3A7			-1.00395	0.041344
ENSG00000145476	CYP4V2	0.357191	0.0355593
ENSG00000172817	CYP7B1					0.404576	0.0492496
ENSG00000142871	CYR61	-1.12258	2.79e-13
ENSG00000153071	DAB2					0.221371	0.0183938
ENSG00000167657	DAPK3					-0.181463	0.0258795
ENSG00000161692	DBF4B					0.294856	0.0184135
ENSG00000155368	DBI					0.220797	0.0328608
ENSG00000198876	DCAF12					0.197813	0.00783848
ENSG00000164934	DCAF13	-0.331592	0.00581498
ENSG00000166341	DCHS1					-0.178884	0.00196142
ENSG00000172795	DCP2					0.295891	0.000194034
ENSG00000110063	DCPS					0.393333	0.0227159
ENSG00000188215	DCUN1D3	-0.351861	0.034572
ENSG00000077279	DCX					0.344443	0.0121289				x
ENSG00000153904	DDAH1	-0.420772	0.0140385						x
ENSG00000213722	DDAH2					0.146331	0.0499567
ENSG00000145358	DDIT4L					0.606512	0.0035707
ENSG00000244038	DDOST					-0.123867	0.0344714
ENSG00000204580	DDR1					-0.170383	1.28e-05
ENSG00000088205	DDX18					0.19562	0.00802918
ENSG00000165732	DDX21	-0.410627	0.0113785
ENSG00000242612	DECR2					-0.377047	0.0356977
ENSG00000023892	DEF6					-0.692051	0.0296925
ENSG00000124795	DEK					0.330174	4.59e-08
ENSG00000146966	DENND2A	-0.32308	0.0226811
ENSG00000024526	DEPDC1					0.484699	9.72e-07
ENSG00000035499	DEPDC1B					0.360916	0.0279304
ENSG00000155792	DEPTOR	1.01732	3.77e-05
ENSG00000023697	DERA					0.306581	0.0101523
ENSG00000121644	DESI2					0.212752	0.0108948
ENSG00000077044	DGKD					-0.278204	0.0121443
ENSG00000102780	DGKH	-0.494867	0.017076
ENSG00000145214	DGKQ					-0.24993	0.00685645
ENSG00000228716	DHFR					0.362474	0.000121809
ENSG00000109606	DHX15					0.166828	0.00107817
ENSG00000134815	DHX34					-0.253323	0.046971
ENSG00000135829	DHX9					0.211712	0.00220542
ENSG00000139734	DIAPH3	-0.347498	0.0163808			0.356776	0.000468483
ENSG00000211448	DIO2					-0.486582	0.014974
ENSG00000105520	DKFZP761J1410					-0.313638	0.00149359
ENSG00000050165	DKK3	-0.453257	0.0144219			-0.373254	1.5e-08
ENSG00000170579	DLGAP1					-0.319309	0.0128008	x	x
ENSG00000261520	DLGAP1-AS5					-0.919869	0.0253922
ENSG00000126787	DLGAP5					0.568308	4.47e-11
ENSG00000185559	DLK1	0.642187	0.00109392			0.374304	0.0419859
ENSG00000115844	DLX2					-0.479261	0.0227759
ENSG00000104936	DMPK					-0.254617	7.99e-05
ENSG00000173253	DMRT2	0.51145	0.003171
ENSG00000185800	DMWD					-0.269714	5.65e-05	x
ENSG00000138346	DNA2					0.326327	0.00330566
ENSG00000090520	DNAJB11					0.146922	0.0390829
ENSG00000126698	DNAJC8					0.236509	0.0069624
ENSG00000105612	DNASE2					-0.408148	0.0483576
ENSG00000187957	DNER					0.276016	0.0026717
ENSG00000179532	DNHD1			-0.431819	0.0247321
ENSG00000106976	DNM1					-0.282425	1.39e-05	x	x
ENSG00000130816	DNMT1					0.163983	0.0175201
ENSG00000088538	DOCK3					-0.72047	0.00582	x
ENSG00000130158	DOCK6					-0.333737	1.41e-06
ENSG00000197635	DPP4			-0.447011	0.00290844
ENSG00000176978	DPP7					-0.515276	0.00130083
ENSG00000102385	DRP2					-0.430605	0.00292928
ENSG00000134762	DSC3			-0.53514	0.000122358
ENSG00000046604	DSG2			-0.305377	0.0284046
ENSG00000149636	DSN1					0.336854	0.00143572
ENSG00000151914	DST	-0.319007	0.0481758					x	x
ENSG00000125868	DSTN	-0.274548	0.00805218						x
ENSG00000143476	DTL					0.456287	6.24e-06
ENSG00000168393	DTYMK					0.199812	0.0473201
ENSG00000120129	DUSP1	-0.61241	0.0093594
ENSG00000108861	DUSP3	-0.334334	0.00739372			-0.233155	0.0111623
ENSG00000138166	DUSP5	-0.955257	0.00171844
ENSG00000184545	DUSP8	-0.895895	7e-08					x
ENSG00000107404	DVL1					-0.241674	0.0171728			x
ENSG00000161202	DVL3					-0.144315	0.00874755
ENSG00000077380	DYNC1I2					0.180989	0.01307
ENSG00000007968	E2F2					0.453859	0.000426766
ENSG00000112242	E2F3					0.202378	0.049128
ENSG00000129173	E2F8					0.593625	0.000621333
ENSG00000108001	EBF3	0.502439	0.0220021
ENSG00000088881	EBF4	0.372057	0.0407798
ENSG00000117395	EBNA1BP2	-0.409772	0.00367913
ENSG00000117298	ECE1	-0.309119	0.0193396
ENSG00000167969	ECI1			0.457978	0.0237884
ENSG00000198721	ECI2					0.384482	0.00145142
ENSG00000143369	ECM1			-0.814435	3.21e-06
ENSG00000130159	ECSIT					-0.271891	0.0267783
ENSG00000114346	ECT2					0.464789	3.85e-09
ENSG00000158813	EDA	0.553547	0.0254994
ENSG00000186197	EDARADD	-0.544386	0.0311645
ENSG00000164176	EDIL3					-0.304642	0.00115362
ENSG00000078401	EDN1	-1.05601	0.00405178	-0.59162	0.0388966
ENSG00000151617	EDNRA			0.227275	0.000828679	-0.215372	0.000216345
ENSG00000101210	EEF1A2					-0.614614	3.65e-05	x
ENSG00000114654	EFCC1					-0.311507	0.00165868
ENSG00000172638	EFEMP2					-0.371744	0.000517684
ENSG00000120738	EGR1	-0.764637	0.0495877	0.334455	0.00348232	-0.455835	6.35e-10	x
ENSG00000122877	EGR2					-0.374103	0.0194922
ENSG00000179388	EGR3					-0.454483	0.000408372
ENSG00000115504	EHBP1					0.223528	0.00304358
ENSG00000024422	EHD2					-0.326435	0.00565851
ENSG00000103966	EHD4	-0.50431	0.00622655
ENSG00000204371	EHMT2	0.207492	0.00743583					x
ENSG00000149547	EI24					0.140427	0.0347503
ENSG00000173812	EIF1	-0.233871	0.0155928
ENSG00000173674	EIF1AX					0.216611	0.00411723
ENSG00000086232	EIF2AK1					0.166603	0.0218155
ENSG00000134001	EIF2S1					0.208115	0.00808903
ENSG00000130741	EIF2S3					0.155277	0.02133
ENSG00000147677	EIF3H					0.169814	0.00879863
ENSG00000135930	EIF4E2					0.180421	0.0168232
ENSG00000148730	EIF4EBP2					0.166325	0.00432111
ENSG00000106682	EIF4H					0.170294	0.000169102
ENSG00000100664	EIF5					0.126867	0.0498311			x
ENSG00000253626	EIF5AL1	-0.401972	0.0020845			0.227444	0.00187916
ENSG00000158417	EIF5B					0.21237	0.000223984
ENSG00000225968	ELFN1					-0.229148	0.0485837
ENSG00000118985	ELL2	-0.855131	1.07e-09
ENSG00000155849	ELMO1					-0.363155	0.0403102
ENSG00000110675	ELMOD1					-0.547161	2.07e-10
ENSG00000162618	ELTD1			-0.931344	0.0424713
ENSG00000186998	EMID1					-0.331547	6.08e-06
ENSG00000138080	EMILIN1					-0.347732	0.000717818
ENSG00000183798	EMILIN3	0.528287	0.00373489
ENSG00000134531	EMP1	-0.869692	1.82e-14
ENSG00000213853	EMP2					0.383538	0.00483795
ENSG00000154380	ENAH	-0.345556	0.00584176
ENSG00000149218	ENDOD1			-0.474092	8.04e-06
ENSG00000106991	ENG					-0.281211	0.0050667
ENSG00000167280	ENGASE	0.317434	0.0360403
ENSG00000074800	ENO1	-0.36233	0.020474			0.135294	0.0114319		x
ENSG00000145293	ENOPH1	-0.258133	0.0196935
ENSG00000143420	ENSA					0.137722	0.0459897
ENSG00000054179	ENTPD2					-1.17395	0.00184605
ENSG00000198018	ENTPD7					0.332962	0.00171082
ENSG00000163378	EOGT	-0.496849	0.00211662
ENSG00000116016	EPAS1	-0.538892	2.93e-08
ENSG00000159023	EPB41					0.390632	5.5e-06		x	x
ENSG00000120616	EPC1			0.289218	0.0254465					x
ENSG00000152223	EPG5	0.253402	0.0271556
ENSG00000142627	EPHA2	-0.470748	0.0440272			-0.26482	0.00631989			x
ENSG00000044524	EPHA3					0.427497	8.2e-08
ENSG00000178567	EPM2AIP1					0.182453	0.0458507
ENSG00000136628	EPRS	-0.165777	0.0462618						x
ENSG00000085832	EPS15			-0.228679	0.00290844
ENSG00000186871	ERCC6L					0.579279	1.04e-05
ENSG00000100632	ERH					0.195636	0.0259259
ENSG00000116285	ERRFI1	-0.53363	0.0477746
ENSG00000171320	ESCO2					0.405845	0.00350095			x
ENSG00000139684	ESD					0.241088	0.00111022
ENSG00000135476	ESPL1					0.398111	0.000892349
ENSG00000143845	ETNK2					-0.291275	0.0347517
ENSG00000134954	ETS1	-0.437675	0.00385822
ENSG00000157557	ETS2					0.280128	0.0477113
ENSG00000006468	ETV1					0.199057	0.0132337
ENSG00000139083	ETV6	-0.393684	0.0389226
ENSG00000142459	EVI5L					-0.230594	0.0278987			x
ENSG00000187609	EXD3					-0.416187	0.0386938			x
ENSG00000174371	EXO1					0.447248	0.000150551
ENSG00000090989	EXOC1			-0.235052	0.0449424				x
ENSG00000180104	EXOC3					-0.220201	0.0113307		x
ENSG00000120699	EXOSC8					0.287894	0.0023168
ENSG00000112319	EYA4			0.573076	5.64e-06
ENSG00000106462	EZH2					0.374988	2.49e-09
ENSG00000164220	F2RL2			-0.313173	0.00681956
ENSG00000117525	F3			-0.676972	0.0125705
ENSG00000121769	FABP3	-0.980503	1.11e-11
ENSG00000164434	FABP7					-0.226926	0.0227759
ENSG00000149485	FADS1					0.166237	0.00289381
ENSG00000185104	FAF1					0.340889	0.000173382
ENSG00000198324	FAM109A					-0.304422	0.00431703
ENSG00000189057	FAM111B					0.4632	0.000453361
ENSG00000197798	FAM118B					0.231028	0.0346548
ENSG00000122591	FAM126A					0.210169	0.014165
ENSG00000135842	FAM129A			-0.409334	0.000393254
ENSG00000159784	FAM131B	-0.264682	0.0336898
ENSG00000109794	FAM149A					-0.550347	0.0236154
ENSG00000051009	FAM160A2	0.299589	0.00881814					x
ENSG00000154319	FAM167A					0.516149	0.0101182
ENSG00000152102	FAM168B					0.134717	0.0121062
ENSG00000165660	FAM175B					0.241279	0.0369033
ENSG00000172366	FAM195A					-0.558494	0.0349651
ENSG00000164125	FAM198B			-0.463777	3.21e-06
ENSG00000177706	FAM20C					-0.381485	0.00155172
ENSG00000196227	FAM217B	0.274249	0.0280914
ENSG00000178033	FAM26E	-0.506225	0.0152059
ENSG00000185112	FAM43A					-0.275824	0.00486444
ENSG00000183114	FAM43B					-0.802357	0.0228903
ENSG00000139146	FAM60A					0.229925	0.0167629
ENSG00000129195	FAM64A					0.538832	2.65e-05
ENSG00000039523	FAM65A					-0.299175	0.00771236	x
ENSG00000042062	FAM65C	0.502294	0.00581498
ENSG00000154511	FAM69A	-0.398383	0.01643			-0.38342	0.0100704
ENSG00000182118	FAM89A			-0.494244	0.00324854
ENSG00000171262	FAM98B					0.208304	0.00848476
ENSG00000144554	FANCD2					0.4238	3.37e-06
ENSG00000221829	FANCG					0.238284	0.00570258
ENSG00000140525	FANCI					0.34899	0.000655477
ENSG00000115392	FANCL					0.395107	0.000693136
ENSG00000064763	FAR2	-0.597273	0.0133602
ENSG00000179115	FARSA	-0.303558	0.0305011						x	x
ENSG00000116120	FARSB					0.21932	0.0339641		x
ENSG00000169710	FASN					-0.270146	0.0128805	x	x
ENSG00000083857	FAT1					-0.279555	0.00587122	x
ENSG00000196159	FAT4	0.444263	0.0415858					x		x
ENSG00000170271	FAXDC2	0.487111	0.0304743
ENSG00000105202	FBL					0.277863	7.59e-07
ENSG00000162458	FBLIM1					-0.298226	3.51e-05
ENSG00000163520	FBLN2					-0.215623	0.0069635
ENSG00000140092	FBLN5					-0.399093	3.12e-05
ENSG00000166147	FBN1					-0.215105	0.00145386
ENSG00000142449	FBN3	0.560423	0.0125554
ENSG00000156860	FBRS					-0.157429	0.0227429
ENSG00000127452	FBXL12					-0.239086	0.0248322
ENSG00000127585	FBXL16					-0.569322	0.0139111	x
ENSG00000156804	FBXO32	-0.719454	0.0152059			-0.529271	0.000141255
ENSG00000112029	FBXO5			0.461259	0.0268239	0.331482	0.000520238
ENSG00000090920	FCGBP					-0.859433	0.0270447			x
ENSG00000104870	FCGRT					-0.249191	0.0298697
ENSG00000168496	FEN1					0.286486	0.000254728
ENSG00000073712	FERMT2	-0.181726	0.0337351
ENSG00000149557	FEZ1			-0.460357	0.00347652
ENSG00000113578	FGF1	-0.870486	0.00537647
ENSG00000102466	FGF14					0.499332	2.9e-07
ENSG00000174721	FGFBP3					0.161073	0.0190915
ENSG00000127418	FGFRL1					-0.366505	7.35e-05
ENSG00000022267	FHL1	-0.317634	0.00576894
ENSG00000115641	FHL2					-0.281677	0.0392622
ENSG00000134775	FHOD3					0.444283	0.00474387
ENSG00000132436	FIGNL1					0.267119	0.0153672
ENSG00000168386	FILIP1L	-0.708086	2.52e-08
ENSG00000141756	FKBP10					-0.167275	0.0184135
ENSG00000088832	FKBP1A	-0.233238	0.0441413
ENSG00000004478	FKBP4	-0.45511	0.000144323
ENSG00000096060	FKBP5					0.242845	0.000554803
ENSG00000122642	FKBP9					-0.146602	0.0300725
ENSG00000181027	FKRP					-0.235149	0.0487655
ENSG00000154803	FLCN					-0.217126	0.0226459
ENSG00000143631	FLG					-0.937151	0.00356231
ENSG00000196924	FLNA					-0.248001	9.68e-05		x		x
ENSG00000136068	FLNB					-0.185226	0.0102505
ENSG00000128591	FLNC					-0.336925	2.4e-06
ENSG00000102755	FLT1	-0.995894	0.00337941
ENSG00000248905	FMN1	-0.666139	0.0389226	-0.907965	1.3e-06
ENSG00000115414	FN1					-0.304724	8.32e-10			x
ENSG00000164694	FNDC1	-0.848207	5.64e-05			-0.716301	1.38e-06
ENSG00000052795	FNIP2					0.270385	0.0165747
ENSG00000086205	FOLH1					0.255687	0.0476213
ENSG00000133393	FOPNL					0.281279	0.00565851
ENSG00000075426	FOSL2	-0.932121	7.25e-11			-0.365935	1.13e-05
ENSG00000111206	FOXM1					0.381172	6.75e-05
ENSG00000150907	FOXO1					0.220693	0.0129874
ENSG00000128573	FOXP2					0.15706	0.0497286
ENSG00000169933	FRMPD4					-0.684235	0.0477285	x
ENSG00000188738	FSIP2	0.652406	0.0193396
ENSG00000134363	FST	-0.386084	0.0227187
ENSG00000087086	FTL					-0.182519	0.00688556
ENSG00000162613	FUBP1					0.177305	0.00564555
ENSG00000165775	FUNDC2					0.224119	0.043594
ENSG00000140564	FURIN					-0.312553	0.00552043
ENSG00000174804	FZD4	0.730905	0.00051899
ENSG00000177283	FZD8					-0.60252	0.00153992
ENSG00000092140	G2E3					0.245504	0.0110611
ENSG00000171298	GAA					-0.293267	0.000362328
ENSG00000204681	GABBR1	0.221059	0.0250316					x			x
ENSG00000136928	GABBR2					-0.893108	0.0171728	x	x		x
ENSG00000145863	GABRA6	-0.921192	0.0196591
ENSG00000116717	GADD45A	-0.436498	0.00437759
ENSG00000178950	GAK					-0.278679	0.000313489
ENSG00000136542	GALNT5			-0.350713	0.00360391
ENSG00000157833	GAREML					-0.438927	0.000229308
ENSG00000106105	GARS	-0.301424	0.0341783
ENSG00000159131	GART					0.183366	0.0258074
ENSG00000148935	GAS2					-0.369175	0.00343341
ENSG00000139354	GAS2L3					0.255493	0.0438565
ENSG00000146729	GBAS			0.250438	0.0465886				x
ENSG00000117228	GBP1	-0.506997	0.0111213			-0.640346	0.000283645
ENSG00000162645	GBP2			-1.07067	0.0153835
ENSG00000117226	GBP3	-0.799908	0.0128158
ENSG00000168505	GBX2	-0.479146	0.0359828
ENSG00000176928	GCNT4	-1.06247	1.81e-08
ENSG00000104381	GDAP1					0.250646	0.0265256
ENSG00000107623	GDF10	-0.710599	3.77e-05
ENSG00000135414	GDF11					0.259499	0.00236033
ENSG00000057608	GDI2					0.208647	5.46e-05		x
ENSG00000152147	GEMIN6					0.412901	0.0363201
ENSG00000151892	GFRA1	-0.436017	0.0293397	-0.426463	4.25e-06	-0.332775	4.33e-08
ENSG00000146830	GIGYF1	0.28811	0.00632293
ENSG00000101003	GINS1					0.399218	2.56e-07
ENSG00000131153	GINS2					0.329985	2.03e-05
ENSG00000139278	GLIPR1	-0.966052	1.45e-05
ENSG00000122694	GLIPR2			-0.213208	0.033367				x
ENSG00000174332	GLIS1	0.848225	0.0459809
ENSG00000107249	GLIS3	-0.288011	0.0227053	-0.685243	0.00141018
ENSG00000124767	GLO1					0.17056	0.00092119
ENSG00000023572	GLRX2	-0.538107	0.0494155
ENSG00000112312	GMNN					0.281948	0.0121634
ENSG00000163655	GMPS					0.26896	9.4e-07
ENSG00000065135	GNAI3					0.149086	0.0458748
ENSG00000186469	GNG2					0.234808	0.000194034
ENSG00000168243	GNG4					0.319201	0.00518524
ENSG00000176533	GNG7	0.433005	0.00354213
ENSG00000116906	GNPAT					0.231247	0.00208968		x
ENSG00000167110	GOLGA2					-0.163532	0.0419859
ENSG00000175265	GOLGA8A	0.334721	0.00226725
ENSG00000113384	GOLPH3					0.138514	0.0438565
ENSG00000160818	GPATCH4	-0.505275	0.00399325
ENSG00000062194	GPBP1					0.17562	0.0227759
ENSG00000063660	GPC1					-0.195572	0.0385352
ENSG00000115159	GPD2					0.317228	0.00730917
ENSG00000020181	GPR124					-0.265763	0.00408336
ENSG00000111452	GPR133	-0.827422	0.00304328	-0.913842	0.00141018	-0.59221	0.00596907
ENSG00000166073	GPR176	-0.609141	0.0303687
ENSG00000160360	GPSM1					-0.21243	0.0238876
ENSG00000121957	GPSM2					0.288532	0.0130135
ENSG00000213654	GPSM3	-0.60238	0.0441413
ENSG00000155324	GRAMD3			-0.480276	0.0306678
ENSG00000155511	GRIA1			-0.610926	0.00173995				x		x
ENSG00000152578	GRIA4					-0.282702	0.00843728
ENSG00000171189	GRIK1					-0.505142	0.0399013				x
ENSG00000105464	GRIN2D					-0.562636	0.000655477		x
ENSG00000198785	GRIN3A	0.687819	0.0307613
ENSG00000178719	GRINA					-0.164652	0.010091
ENSG00000198822	GRM3					0.308258	0.000136129				x
ENSG00000124493	GRM4			-0.52841	0.000489421			x			x
ENSG00000196277	GRM7					-0.901844	0.00515002				x
ENSG00000030582	GRN					-0.267674	9.02e-06
ENSG00000229180	GS1-124K5.11					-0.430833	0.0419535
ENSG00000253738	GS1-251I9.4					0.316098	0.0394648
ENSG00000273138	GS1-293C5.1					-0.89144	0.0352241
ENSG00000177602	GSG2					0.537751	0.00708556
ENSG00000148180	GSN					-0.269383	9.95e-08		x
ENSG00000235865	GSN-AS1					-0.99737	0.00167979
ENSG00000103342	GSPT1	-0.239718	0.030916
ENSG00000138780	GSTCD					0.259863	0.0419859
ENSG00000213366	GSTM2	0.530093	0.00110308
ENSG00000188342	GTF2F2	-0.271725	0.0466034
ENSG00000272047	GTF2H5					0.224516	0.0423187
ENSG00000075218	GTSE1					0.370336	0.000769753
ENSG00000143774	GUK1					-0.168079	0.0259259
ENSG00000130600	H19					-0.204695	0.0470821
ENSG00000105968	H2AFV					0.278006	6.44e-09			x
ENSG00000113648	H2AFY					0.129325	0.0416026
ENSG00000164032	H2AFZ					0.350562	7.03e-11
ENSG00000049239	H6PD					-0.184221	0.00291458
ENSG00000162882	HAAO					-0.525507	0.0135971
ENSG00000237125	HAND2-AS1	0.800295	0.0168926
ENSG00000170445	HARS	-0.207008	0.0470422
ENSG00000170961	HAS2	0.834584	0.00057655
ENSG00000128708	HAT1					0.296422	0.00263883
ENSG00000152240	HAUS1					0.288672	0.0184295
ENSG00000147874	HAUS6					0.214582	0.0156144			x
ENSG00000143575	HAX1					0.20179	0.0373136
ENSG00000244734	HBB	1.09951	0.00310301
ENSG00000113070	HBEGF	-1.1323	2.25e-06
ENSG00000196591	HDAC2					0.213019	9e-05
ENSG00000094631	HDAC6	0.220375	0.0476446
ENSG00000143321	HDGF					0.183028	0.00245565
ENSG00000173706	HEG1	-0.561228	0.00171245
ENSG00000119969	HELLS					0.275268	0.0137081
ENSG00000089472	HEPH					-0.233766	0.000696289
ENSG00000138646	HERC5	0.638416	0.0343059
ENSG00000051108	HERPUD1	-0.236887	0.0147943
ENSG00000114315	HES1	-0.442651	0.0176863
ENSG00000169567	HINT1					0.127385	0.0344793
ENSG00000127946	HIP1					0.227748	2.51e-05
ENSG00000149929	HIRIP3					0.367696	0.00597744
ENSG00000197903	HIST1H2BK					-0.290634	0.0278987
ENSG00000181218	HIST3H2A					-0.621068	0.0309317
ENSG00000010818	HIVEP2	-0.505807	0.0492411					x
ENSG00000123485	HJURP					0.408041	0.000297971
ENSG00000156515	HK1	-0.317021	0.00951648					x	x
ENSG00000206503	HLA-A					-0.25385	0.0263775
ENSG00000071794	HLTF					0.273927	0.000696289
ENSG00000143341	HMCN1					-0.257517	0.0171728
ENSG00000149948	HMGA2					0.201623	0.0339272
ENSG00000189403	HMGB1					0.292566	1.02e-06
ENSG00000164104	HMGB2			0.32417	0.0112486	0.57873	5.05e-16
ENSG00000029993	HMGB3					0.350345	1.28e-08
ENSG00000146151	HMGCLL1	0.740937	0.0485157
ENSG00000205581	HMGN1					0.126301	0.037881
ENSG00000198830	HMGN2			0.337246	0.00180572	0.211861	0.0119811
ENSG00000072571	HMMR					0.499047	1.61e-06
ENSG00000189159	HN1					0.247854	2.24e-07
ENSG00000206053	HN1L					0.26232	8.93e-07
ENSG00000122566	HNRNPA2B1					0.165615	0.00359624
ENSG00000170144	HNRNPA3					0.171382	0.000186727
ENSG00000197451	HNRNPAB					0.143434	0.0222491
ENSG00000092199	HNRNPC					0.20243	2.9e-07
ENSG00000179172	HNRNPCL1					2.00991	2.17e-12
ENSG00000138668	HNRNPD					0.234456	3.24e-07
ENSG00000152795	HNRNPDL					0.197028	2.72e-06
ENSG00000126945	HNRNPH2					0.202625	0.00823448
ENSG00000096746	HNRNPH3					0.167738	0.0172758
ENSG00000165119	HNRNPK					0.165947	0.000192071
ENSG00000143889	HNRNPLL					0.16493	0.043695
ENSG00000099783	HNRNPM					0.17269	0.0369626
ENSG00000125944	HNRNPR					0.249948	1.58e-08
ENSG00000153187	HNRNPU					0.179912	0.000655477
ENSG00000078399	HOXA9	0.543441	0.0358123
ENSG00000128652	HOXD3	0.579909	0.0488459
ENSG00000128709	HOXD9	0.681944	0.00829251
ENSG00000127483	HP1BP3					0.145841	0.00246266
ENSG00000107521	HPS1					-0.312316	0.00418992
ENSG00000136720	HS6ST1					-0.148348	0.0107697
ENSG00000141854	hsa-mir-1199					-0.875786	0.00732774
ENSG00000230989	HSBP1					0.149533	0.00815553
ENSG00000080824	HSP90AA1					0.178256	0.00260274		x	x
ENSG00000096384	HSP90AB1					0.103255	0.0111362	x	x
ENSG00000109971	HSPA8	-0.315899	0.0150046						x	x
ENSG00000113013	HSPA9	-0.236391	0.0424937						x
ENSG00000106211	HSPB1					-0.263114	0.00373121		x
ENSG00000081870	HSPB11					0.349024	9.68e-05
ENSG00000152137	HSPB8	-0.697055	0.00586384
ENSG00000144381	HSPD1					0.217618	0.000665701		x
ENSG00000142798	HSPG2					-0.331247	3.87e-05
ENSG00000120694	HSPH1	-0.405447	0.00277148						x
ENSG00000166033	HTRA1					-0.535261	6.19e-15
ENSG00000196305	IARS	-0.216976	0.0335879
ENSG00000090339	ICAM1	-0.839666	0.0440272
ENSG00000160223	ICOSLG			-0.467354	0.0112486
ENSG00000125968	ID1					-0.361996	0.0140117
ENSG00000117318	ID3					0.177557	0.0161399
ENSG00000010404	IDS	-0.282991	0.000879408					x
ENSG00000127415	IDUA					-0.463986	0.000786458
ENSG00000137331	IER3	-1.05584	0.000123975			-0.399326	0.00565604
ENSG00000169991	IFFO2	-0.372882	0.0337351
ENSG00000137959	IFI44L					0.253831	0.0319124
ENSG00000103742	IGDCC4					-0.153826	0.0227371
ENSG00000167244	IGF2					-0.293274	0.00165868
ENSG00000197081	IGF2R					-0.165714	0.0050129
ENSG00000146674	IGFBP3	-0.906903	5.83e-16
ENSG00000137142	IGFBPL1					0.248461	0.00580296
ENSG00000162729	IGSF8					-0.262769	0.00171082		x
ENSG00000123411	IKZF4	0.427909	0.00710214
ENSG00000137070	IL11RA	0.499457	0.00425222
ENSG00000164509	IL31RA			-1.06444	0.0443369
ENSG00000008517	IL32	-1.41902	1.67e-06	-0.584887	0.0125705
ENSG00000168685	IL7R					-0.660133	0.0394649
ENSG00000143621	ILF2					0.167314	0.00110258
ENSG00000184903	IMMP2L					0.423073	0.0364736
ENSG00000203485	INF2					-0.269676	0.000111472
ENSG00000122641	INHBA					-0.568343	1.24e-09
ENSG00000165458	INPPL1					-0.162201	0.0201187
ENSG00000104299	INTS9			0.394352	0.0467534
ENSG00000086200	IPO11					0.274207	0.0047222
ENSG00000133704	IPO8					0.176819	0.0227159
ENSG00000127080	IPPK					-0.507573	0.0177691
ENSG00000250588	IQCJ-SCHIP1	-0.887138	0.0209447
ENSG00000119669	IRF2BPL					-0.165277	0.0306323	x
ENSG00000126456	IRF3					-0.207107	0.0195107
ENSG00000129009	ISLR					-0.234871	0.0445861
ENSG00000213949	ITGA1	-0.701127	0.00231683
ENSG00000137809	ITGA11					-0.470317	3e-06
ENSG00000164171	ITGA2	-0.538311	0.00902936
ENSG00000161638	ITGA5					-0.156171	0.0426775
ENSG00000135424	ITGA7					-0.262579	0.000896282
ENSG00000138448	ITGAV	-0.295952	0.0404885
ENSG00000259207	ITGB3	-0.842799	0.00547017
ENSG00000082781	ITGB5					-0.201272	0.000223984
ENSG00000123243	ITIH5			-0.415383	0.00955846
ENSG00000123104	ITPR2	-0.629095	0.0113785
ENSG00000148841	ITPRIP	-0.533603	1.81e-08
ENSG00000116679	IVNS1ABP					0.149685	0.0477113
ENSG00000149596	JPH2	-0.849348	0.0261444			-0.852176	0.0161399
ENSG00000092051	JPH4					-0.276603	0.00419428	x
ENSG00000177606	JUN	-0.924484	1.48e-09
ENSG00000171223	JUNB	-1.04206	0.000945421
ENSG00000065427	KARS					0.188342	0.00672617
ENSG00000107821	KAZALD1					-0.329494	0.0107131
ENSG00000111262	KCNA1			0.50529	0.00874499						x
ENSG00000178342	KCNG2	-0.936923	0.0194168
ENSG00000182132	KCNIP1					-0.272686	0.0444655
ENSG00000177807	KCNJ10					-0.547433	0.038538				x
ENSG00000157542	KCNJ6					-0.384176	0.00836665				x
ENSG00000082482	KCNK2					-0.317426	0.0284601
ENSG00000145936	KCNMB1	-1.02143	0.00325386			-0.924443	0.00502585
ENSG00000174943	KCTD13					-0.303117	0.0411748
ENSG00000136636	KCTD3					0.253832	0.00193319
ENSG00000243335	KCTD7			0.234037	0.0408826						x
ENSG00000004487	KDM1A					0.143264	0.0296925
ENSG00000120733	KDM3B					0.13091	0.00832957
ENSG00000127663	KDM4B					-0.178657	0.0148491	x
ENSG00000132510	KDM6B					-0.182335	0.0213374	x
ENSG00000128052	KDR	-0.931568	0.0048202
ENSG00000121774	KHDRBS1					0.154534	0.00188188
ENSG00000100441	KHNYN					-0.217961	0.00209508
ENSG00000166803	KIAA0101					0.628464	2.49e-09
ENSG00000163807	KIAA1143					0.204123	0.0478063
ENSG00000103888	KIAA1199	-0.635823	3.76e-31
ENSG00000162522	KIAA1522					-0.587079	6.24e-05
ENSG00000163507	KIAA1524					0.500931	1.01e-07
ENSG00000138944	KIAA1644					-0.622727	0.00758447
ENSG00000197077	KIAA1671	-0.53232	0.0151568			-0.358039	0.0219925
ENSG00000130518	KIAA1683					-0.372114	0.0161508
ENSG00000166004	KIAA1731					0.209664	0.0416364
ENSG00000138160	KIF11			0.464076	0.00629401	0.534909	6.35e-10
ENSG00000118193	KIF14					0.519863	3.17e-07			x
ENSG00000163808	KIF15					0.491173	0.000179783
ENSG00000121621	KIF18A					0.362264	0.000334344			x
ENSG00000186185	KIF18B					0.301433	0.0107969
ENSG00000130294	KIF1A			-0.441264	0.00331831	-0.308988	2.06e-08	x	x	x
ENSG00000112984	KIF20A					0.47427	3.68e-11
ENSG00000138182	KIF20B					0.435344	9.14e-06
ENSG00000079616	KIF22					0.297883	0.0082515
ENSG00000137807	KIF23					0.366352	5.2e-09
ENSG00000186638	KIF24					0.335682	0.0216043
ENSG00000162849	KIF26B					-0.294892	0.00272912
ENSG00000142945	KIF2C					0.372854	2.01e-05
ENSG00000090889	KIF4A					0.481493	7.54e-08
ENSG00000170759	KIF5B	-0.21871	0.00310301						x
ENSG00000237649	KIFC1			0.327889	0.041315	0.416587	1.48e-06
ENSG00000140859	KIFC3	-0.435209	0.00677674			-0.313545	6.56e-05
ENSG00000126259	KIRREL2	0.658781	0.0180608
ENSG00000049130	KITLG	-0.401191	0.0268146
ENSG00000126214	KLC1					-0.187396	0.00694045	x	x
ENSG00000174996	KLC2					-0.203913	0.0207067		x
ENSG00000127528	KLF2					-0.601545	0.00038295
ENSG00000102554	KLF5	-0.658344	0.00171245
ENSG00000067082	KLF6	-0.323522	1.91e-06
ENSG00000118263	KLF7	-0.313807	0.0175069
ENSG00000213160	KLHL23					0.302025	0.00189244
ENSG00000167548	KMT2D					-0.237784	0.00106463
ENSG00000128944	KNSTRN					0.448586	3.68e-06
ENSG00000184445	KNTC1					0.272785	0.0200222
ENSG00000182481	KPNA2					0.373651	2.87e-16
ENSG00000108424	KPNB1					0.212415	0.000271565		x
ENSG00000111057	KRT18					-0.615498	0.00279435
ENSG00000167767	KRT80			-1.01335	0.0230757
ENSG00000141068	KSR1					-0.187773	0.0152943
ENSG00000198910	L1CAM	-0.782313	0.0356722	-0.667827	0.0192022	-0.414471	0.00629808		x
ENSG00000185513	L3MBTL1	0.363301	0.0311645
ENSG00000179630	LACC1			-0.560232	0.00172392
ENSG00000172037	LAMB2					-0.28068	4.13e-16
ENSG00000125869	LAMP5					-0.467007	0.00384703
ENSG00000104341	LAPTM4B					0.132488	0.0315059
ENSG00000002834	LASP1	-0.459263	0.00021542
ENSG00000143815	LBR					0.285803	1.22e-06
ENSG00000169744	LDB2	0.457281	0.0202657
ENSG00000111716	LDHB					0.146358	0.00833134		x
ENSG00000130164	LDLR					-0.158342	0.0178044
ENSG00000168675	LDLRAD4					-0.354385	0.0101182
ENSG00000161904	LEMD2					-0.181883	0.0418932
ENSG00000167615	LENG8					-0.234241	2.88e-06
ENSG00000050426	LETMD1	0.377749	0.00547017
ENSG00000131981	LGALS3					-0.363348	0.00422484
ENSG00000108679	LGALS3BP					-0.363725	7.58e-09
ENSG00000153012	LGI2			-0.449146	0.00290844	0.277934	0.000561486				x
ENSG00000139292	LGR5					-0.453483	0.00158965
ENSG00000107902	LHPP					-0.405856	0.0105214
ENSG00000128342	LIF					-0.646512	0.000903279
ENSG00000105486	LIG1					0.258745	0.00897198
ENSG00000050405	LIMA1	-0.402109	0.0149213
ENSG00000064042	LIMCH1					0.243146	6.7e-05		x
ENSG00000106683	LIMK1					-0.212463	0.000427999
ENSG00000189308	LIN54					0.318609	0.0379723
ENSG00000222041	LINC00152	-0.670664	0.00785223
ENSG00000188185	LINC00265					-0.55695	0.000254728
ENSG00000232977	LINC00327	-0.842753	0.034572
ENSG00000232931	LINC00342	0.360733	0.0196078
ENSG00000215483	LINC00598					0.885228	0.0383765
ENSG00000249816	LINC00964					0.986596	0.0143767
ENSG00000254377	LINC00966					0.361832	0.0227655
ENSG00000246430	LINC00968	-1.09967	9.04e-06
ENSG00000242086	LINC00969	0.275396	0.0170394
ENSG00000230724	LINC01001					-0.683316	0.0452567
ENSG00000071282	LMCD1	-0.610432	0.00442619
ENSG00000103227	LMF1					-0.370399	0.0192701
ENSG00000160789	LMNA	-0.300095	0.045793			-0.235094	0.00758827
ENSG00000113368	LMNB1			0.365245	0.0228038	0.426274	9.41e-12
ENSG00000136153	LMO7					-0.434695	0.0015378		x
ENSG00000163431	LMOD1	-0.680675	0.00727404			-0.741581	0.0240179
ENSG00000164715	LMTK2					-0.19939	0.0223883	x
ENSG00000113083	LOX					-0.374871	0.000721044
ENSG00000134013	LOXL2					-0.196543	0.0328608
ENSG00000138131	LOXL4					-0.825055	0.0178665
ENSG00000064547	LPAR2	0.390202	0.0417954
ENSG00000087253	LPCAT2	-0.495985	0.0109564			-0.448488	6.82e-08
ENSG00000145012	LPP	-0.351988	0.00124562
ENSG00000129951	LPPR3					-0.328051	0.0480401
ENSG00000121207	LRAT					-0.647054	0.000558979
ENSG00000126243	LRFN3					-0.275973	0.017758
ENSG00000144749	LRIG1			-0.337822	0.0268239
ENSG00000198799	LRIG2	0.260287	0.0462618
ENSG00000123384	LRP1					-0.355631	3.57e-11	x		x
ENSG00000197324	LRP10					-0.283383	1.8e-07
ENSG00000162337	LRP5					-0.304222	0.000334344
ENSG00000163956	LRPAP1					-0.163446	0.021215
ENSG00000172061	LRRC15			-1.43706	0.000246272
ENSG00000183908	LRRC55					0.274671	0.0135971
ENSG00000136802	LRRC8A	-0.292909	0.0124425
ENSG00000124831	LRRFIP1	-0.360042	0.0117471
ENSG00000175928	LRRN1					0.165499	0.0227759
ENSG00000170382	LRRN2					-0.464495	0.00294272	x
ENSG00000170860	LSM3					0.332451	2.12e-05			x
ENSG00000106355	LSM5					0.296087	0.000474475
ENSG00000049323	LTBP1					-0.259075	0.000169422
ENSG00000119681	LTBP2					-0.533329	1.64e-06
ENSG00000168056	LTBP3					-0.316368	2.54e-05
ENSG00000135521	LTV1	-0.268473	0.0464061
ENSG00000108848	LUC7L3					0.198296	3.62e-06
ENSG00000180155	LYNX1					-0.372549	0.0130065	x	x
ENSG00000162441	LZIC					0.255654	0.0495712
ENSG00000061337	LZTS1			-0.497208	0.000357032	-0.207722	0.000933124
ENSG00000127603	MACF1	-0.226485	0.0321869	-0.223231	0.041471			x	x	x
ENSG00000164109	MAD2L1			0.653294	0.000982777	0.345157	0.000373872
ENSG00000116670	MAD2L2					0.238303	0.0319124
ENSG00000185022	MAFF	-0.987073	0.000533769			-0.359643	0.0484393
ENSG00000196782	MAML3	0.359199	0.0127401	-0.533447	0.0125705
ENSG00000112893	MAN2A1			-0.244023	0.037649
ENSG00000013288	MAN2B2					-0.257123	0.000186302
ENSG00000145050	MANF	-0.279651	0.0280914
ENSG00000078018	MAP2			-0.668388	3.21e-06			x	x
ENSG00000169032	MAP2K1					0.158609	0.0391145		x
ENSG00000108984	MAP2K6					0.642321	9.92e-09
ENSG00000095015	MAP3K1	0.303096	0.034572
ENSG00000109339	MAPK10					0.275839	0.00292962				x
ENSG00000138834	MAPK8IP3					-0.224919	0.00383861	x
ENSG00000137802	MAPKBP1					-0.285784	0.00046234	x
ENSG00000186868	MAPT					-0.487913	0.0477285		x
ENSG00000155130	MARCKS					0.149721	0.000223984
ENSG00000069020	MAST4					-0.359342	1.1e-05	x
ENSG00000120539	MASTL					0.251403	0.0331249
ENSG00000132031	MATN3					0.364683	0.000801177
ENSG00000015479	MATR3					0.219594	2.2e-07
ENSG00000134046	MBD2					0.300869	0.0344793
ENSG00000076770	MBNL3	0.310816	0.00563928
ENSG00000143797	MBOAT2					0.197002	0.0278454
ENSG00000125505	MBOAT7					-0.216213	0.0399005
ENSG00000011258	MBTD1					0.18122	0.0403102
ENSG00000076706	MCAM	-0.400287	0.0203144			-0.280527	0.0173666
ENSG00000128285	MCHR1	-0.664889	0.0464182
ENSG00000143384	MCL1	-0.318297	0.00923364
ENSG00000065328	MCM10					0.297953	0.00118268
ENSG00000073111	MCM2					0.369518	2.14e-07
ENSG00000112118	MCM3					0.31177	8.64e-08
ENSG00000104738	MCM4					0.371247	3.96e-15
ENSG00000100297	MCM5			0.39143	0.00955846
ENSG00000076003	MCM6					0.308515	2.63e-06
ENSG00000166508	MCM7					0.27231	0.000420478
ENSG00000197771	MCMBP					0.247928	8.99e-05
ENSG00000232119	MCTS1					0.281608	0.00848476
ENSG00000112559	MDFI					-0.175482	0.029416
ENSG00000112139	MDGA1					-0.267107	0.0490672
ENSG00000014641	MDH1					0.159543	0.0128008		x
ENSG00000146701	MDH2	-0.287891	0.0101359						x
ENSG00000065833	ME1					-0.478271	0.00346755
ENSG00000163875	MEAF6					0.208873	0.0119811
ENSG00000124641	MED20					0.264237	0.0171354
ENSG00000152944	MED21					0.276704	0.0227759
ENSG00000145794	MEGF10					-0.25343	9.7e-05
ENSG00000105429	MEGF8					-0.249123	0.000864477
ENSG00000165304	MELK					0.428786	1.13e-08
ENSG00000005102	MEOX1			0.295711	0.00360391	-0.363825	0.0123263
ENSG00000176845	METRNL	-0.338705	0.0418855
ENSG00000185432	METTL7A					0.268815	0.00330566
ENSG00000197006	METTL9					0.156642	0.0104455
ENSG00000176624	MEX3C					0.190854	0.0166142
ENSG00000117122	MFAP2					-0.359565	1.01e-05
ENSG00000166482	MFAP4					-0.451501	0.000612034
ENSG00000140545	MFGE8			-0.401066	0.037649
ENSG00000161091	MFSD12					-0.237463	0.0224404
ENSG00000167889	MGAT5B					-0.316592	0.0204737	x
ENSG00000074416	MGLL	-0.86079	0.000315866			-0.732845	0.0161156
ENSG00000111341	MGP					-0.945221	4.48e-10
ENSG00000102858	MGRN1					-0.236073	0.0277305
ENSG00000225783	MIAT			-0.542749	0.0240402
ENSG00000101752	MIB1					0.16158	0.0242553	x
ENSG00000197530	MIB2					-0.281954	0.00220971
ENSG00000204520	MICA					-0.482271	0.027944
ENSG00000133816	MICAL2	-0.848269	0.0461902					x
ENSG00000155545	MIER3	0.384101	0.00432148
ENSG00000186594	MIR22HG					-0.2595	0.0469421
ENSG00000172965	MIR4435-1HG	-0.609596	0.00234753
ENSG00000129534	MIS18BP1					0.428809	0.000212002
ENSG00000148773	MKI67			0.347297	0.0125705	0.399197	0.0316067			x
ENSG00000100427	MLC1	-0.430273	0.0251914			-0.272825	0.00348807
ENSG00000151725	MLF1IP					0.508971	5.94e-12
ENSG00000213190	MLLT11					0.198199	0.0189787
ENSG00000108292	MLLT6					-0.161452	0.017294
ENSG00000115648	MLPH	-1.02357	0.0048202
ENSG00000157227	MMP14					-0.197367	0.0143684
ENSG00000156103	MMP16	-0.371422	0.0472175
ENSG00000087245	MMP2					-0.386036	5.26e-14
ENSG00000146263	MMS22L					0.385094	0.00338779
ENSG00000121211	MND1					0.503213	0.0476746
ENSG00000115275	MOGS					-0.184248	0.0087159
ENSG00000231154	MORF4L2-AS1					-0.836097	0.0281339
ENSG00000079931	MOXD1					-0.506884	6.68e-10
ENSG00000066382	MPPED2	1.02741	7e-08
ENSG00000254858	MPV17L2	-0.394156	0.020474
ENSG00000011028	MRC2					-0.36293	8.67e-08			x
ENSG00000020922	MRE11A					0.383033	0.00123986
ENSG00000169288	MRPL1					0.318911	0.0394648
ENSG00000108826	MRPL27					0.231626	0.0422611
ENSG00000132313	MRPL35					0.300483	0.00156518
ENSG00000143436	MRPL9					0.273072	0.0352433
ENSG00000120333	MRPS14					0.243154	0.0104791
ENSG00000148187	MRRF					0.316262	0.0495712
ENSG00000053372	MRTO4	-0.321755	0.0375178
ENSG00000072952	MRVI1					-0.293517	0.049128
ENSG00000095002	MSH2					0.318347	9.35e-06
ENSG00000116062	MSH6					0.29311	1.16e-08
ENSG00000147065	MSN	-0.402308	0.00292457			0.114898	0.0408145		x
ENSG00000174099	MSRB3	-0.283576	0.0159433
ENSG00000173531	MST1	0.797938	1.12e-06
ENSG00000198899	MT-ATP6			-0.268303	0.00941454
ENSG00000228253	MT-ATP8			-0.374893	0.0052908
ENSG00000198888	MT-ND1			-0.242072	0.00787527						x
ENSG00000198763	MT-ND2			-0.288888	0.000502258
ENSG00000198840	MT-ND3			-0.323425	0.00515936						x
ENSG00000198886	MT-ND4			-0.312814	0.001999						x
ENSG00000212907	MT-ND4L			-0.336952	0.00128531
ENSG00000198695	MT-ND6			-0.329214	0.00360391						x
ENSG00000211459	MT-RNR1			-0.311251	0.00290844
ENSG00000210082	MT-RNR2			-0.262751	0.0125705
ENSG00000099810	MTAP					0.189637	0.0421043
ENSG00000100714	MTHFD1	-0.290761	0.0104036			0.257081	0.0037389		x
ENSG00000120254	MTHFD1L	-0.540097	0.000150109
ENSG00000065911	MTHFD2	-0.385341	7.11e-05
ENSG00000205592	MUC19	0.439923	0.0151084
ENSG00000157502	MUM1L1	-0.517241	0.00121807
ENSG00000213347	MXD3	0.417979	0.000621427			0.3255	0.00330566
ENSG00000182534	MXRA7	-0.225393	0.0213733
ENSG00000179820	MYADM					-0.220255	0.0477285
ENSG00000118513	MYB					0.804237	0.027944
ENSG00000101057	MYBL2					0.277107	0.0069635
ENSG00000136997	MYC	-0.711666	0.000232089
ENSG00000116990	MYCL					0.392532	0.00506298
ENSG00000133026	MYH10	-0.187268	0.0389226					x	x	x
ENSG00000078814	MYH7B					-0.884755	0.00582			x
ENSG00000100345	MYH9	-0.61142	0.00290607			-0.180343	0.00848476		x	x
ENSG00000101608	MYL12A	-0.420425	0.00399325
ENSG00000092841	MYL6	-0.261947	0.00222102						x
ENSG00000101335	MYL9	-0.620356	6.13e-11			-0.409869	0.000260219
ENSG00000065534	MYLK	-0.570116	0.00687482			0.328925	0.0010095
ENSG00000085274	MYNN			0.356548	0.0424713
ENSG00000266714	MYO15B	0.729723	0.00021542
ENSG00000196535	MYO18A					-0.24516	0.0409556	x	x	x
ENSG00000128641	MYO1B					0.28198	4.32e-08
ENSG00000197879	MYO1C					-0.228132	0.0119811
ENSG00000095777	MYO3A					0.657498	0.0459897
ENSG00000099331	MYO9B					-0.220781	3.76e-06
ENSG00000141052	MYOCD	-0.868599	0.0281802
ENSG00000138119	MYOF	-0.445032	0.0131664			-0.326688	0.000283645			x
ENSG00000124920	MYRF					-0.346352	0.0440099
ENSG00000204899	MZT1					0.2166	0.0440163
ENSG00000121579	NAA50					0.152926	0.0213374
ENSG00000077616	NAALAD2	0.404702	0.0324497
ENSG00000173559	NABP1			-0.429311	0.0247672
ENSG00000196531	NACA					0.158629	0.0171811
ENSG00000148411	NACC2	-0.395064	0.0193396			-0.215264	0.02094
ENSG00000159593	NAE1					0.182109	0.0100704
ENSG00000187109	NAP1L1					0.172561	0.000446982
ENSG00000134440	NARS	-0.233054	0.0276182
ENSG00000132780	NASP					0.280973	1.5e-09
ENSG00000166833	NAV2	-0.374172	0.0186226					x
ENSG00000067798	NAV3					-0.253123	0.0216186	x
ENSG00000010292	NCAPD2					0.327383	8.09e-08
ENSG00000109805	NCAPG					0.608994	6.8e-17
ENSG00000146918	NCAPG2					0.315305	0.00121711
ENSG00000121152	NCAPH					0.489007	4.76e-07
ENSG00000136937	NCBP1					0.191989	0.0103858
ENSG00000167566	NCKAP5L					-0.264537	0.00106234
ENSG00000115053	NCL					0.173957	0.0026566
ENSG00000196498	NCOR2					-0.265985	3.95e-06	x
ENSG00000107130	NCS1	-0.227318	0.0401233			-0.152278	0.0473201	x
ENSG00000058804	NDC1					0.414044	1.26e-07
ENSG00000080986	NDC80					0.510095	1.72e-08
ENSG00000072864	NDE1					0.262214	0.0422611
ENSG00000102471	NDFIP2	-0.407151	0.0267142
ENSG00000119013	NDUFB3					0.218256	0.038538
ENSG00000125967	NECAB3					-0.323214	0.0189787
ENSG00000111859	NEDD9	-0.456148	0.000355236
ENSG00000104725	NEFL	-0.337028	0.0389226						x
ENSG00000109674	NEIL3					0.71874	0.000153508
ENSG00000117650	NEK2					0.408744	0.0101393
ENSG00000119408	NEK6					-0.160684	0.0267783
ENSG00000165973	NELL1	-0.545198	0.0202657			-0.79675	5.96e-08
ENSG00000173848	NET1	-0.557604	0.0249183			0.213492	0.017294
ENSG00000171208	NETO2					0.346848	0.000344828
ENSG00000100968	NFATC4					-0.267182	2.86e-07
ENSG00000141905	NFIC					-0.338463	5.62e-06	x
ENSG00000008441	NFIX					-0.309899	5.49e-05	x
ENSG00000100906	NFKBIA	-0.68774	3.75e-07
ENSG00000144802	NFKBIZ	-0.63405	4.58e-06
ENSG00000001167	NFYA					0.209331	0.00181917
ENSG00000188811	NHLRC3	0.377524	0.0142162
ENSG00000188158	NHS			-0.424535	0.0439078
ENSG00000196290	NIF3L1					0.358004	0.00343908
ENSG00000164190	NIPBL					0.197011	0.0245204			x
ENSG00000010322	NISCH					-0.150006	0.0493403	x
ENSG00000145506	NKD2					-0.263703	0.0158429
ENSG00000196338	NLGN3	0.428021	0.0433902					x
ENSG00000140853	NLRC5					-0.962567	0.00019375			x
ENSG00000239672	NME1	-0.406494	0.0119237						x
ENSG00000143156	NME7					0.351792	0.013983
ENSG00000166741	NNMT	-0.901668	0.00101371
ENSG00000165271	NOL6					-0.208899	0.0100478
ENSG00000147140	NONO					0.16185	0.000211365
ENSG00000055044	NOP58					0.19399	0.021763
ENSG00000089250	NOS1			0.528823	0.00125533						x
ENSG00000148400	NOTCH1					-0.327837	0.000934361
ENSG00000134250	NOTCH2					-0.223275	5.28e-06
ENSG00000213240	NOTCH2NL					-0.42228	0.0355658
ENSG00000074181	NOTCH3					-0.264826	0.000693136
ENSG00000170485	NPAS2			-0.366274	0.0306678			x
ENSG00000151322	NPAS3					-0.186859	0.0111339
ENSG00000141458	NPC1					-0.170556	0.0386938
ENSG00000107281	NPDC1					-0.26971	8.02e-05
ENSG00000181163	NPM1					0.266668	0.000162775
ENSG00000113389	NPR3					-0.359586	2.44e-05
ENSG00000181019	NQO1	-0.475218	0.0239775
ENSG00000247809	NR2F2-AS1	0.428494	0.0479386
ENSG00000123358	NR4A1	-0.541847	0.01643
ENSG00000213281	NRAS					0.145305	0.0204711
ENSG00000118257	NRP2			-0.319112	0.000179686
ENSG00000165802	NSMF					-0.203046	0.00356231	x
ENSG00000135318	NT5E	-0.7975	0.000101913	-0.41647	0.00316971
ENSG00000182667	NTM	-0.729249	0.00301867			-0.230892	0.0080212
ENSG00000065320	NTN1	-0.552348	0.000150109			-0.319064	4.2e-13
ENSG00000148053	NTRK2					-0.279385	0.0069635	x
ENSG00000140538	NTRK3	-0.544257	0.00791436					x
ENSG00000069275	NUCKS1					0.284831	4e-05
ENSG00000136159	NUDT15					0.413507	1.75e-05
ENSG00000167005	NUDT21					0.320124	1.05e-09
ENSG00000143228	NUF2					0.484921	2.34e-07
ENSG00000111581	NUP107					0.258619	0.0387682
ENSG00000155561	NUP205					0.18947	0.0180709
ENSG00000163002	NUP35					0.314394	0.0173818
ENSG00000075188	NUP37					0.348648	0.0364088			x
ENSG00000120253	NUP43					0.24157	0.00360121
ENSG00000093000	NUP50					0.266049	6.24e-05
ENSG00000137804	NUSAP1			0.414856	0.00515936	0.557436	4.87e-16
ENSG00000182575	NXPH3	0.780506	0.0311645
ENSG00000205978	NYNRIN					-0.245433	0.000253605			x
ENSG00000184232	OAF			0.28086	0.00290844
ENSG00000104044	OCA2	-0.975757	0.00496715
ENSG00000115758	ODC1					0.366589	1.07e-09
ENSG00000197444	OGDHL					-0.41241	6.98e-05
ENSG00000119900	OGFRL1	-0.668025	0.00581498
ENSG00000106809	OGN	0.686704	0.0048202
ENSG00000138430	OLA1					0.226391	0.0192701
ENSG00000105088	OLFM2					-0.28363	0.00306235
ENSG00000118733	OLFM3					0.373854	0.0164223
ENSG00000185585	OLFML2A	-0.458312	0.0339314			-0.281601	0.00276805
ENSG00000116774	OLFML3			-0.220356	0.0398702
ENSG00000183715	OPCML			-0.73132	9.05e-11	-0.487328	0.00512342		x
ENSG00000082556	OPRK1					0.62081	0.00048779
ENSG00000123240	OPTN	-0.273451	0.00598902
ENSG00000160991	ORAI2					-0.217525	0.0152943
ENSG00000085840	ORC1					0.387069	0.00121562
ENSG00000091651	ORC6					0.224614	0.0339272
ENSG00000079156	OSBPL6	-0.727702	5.64e-05
ENSG00000145623	OSMR			-0.332772	0.00324358
ENSG00000143867	OSR1	0.556891	0.0125554
ENSG00000081087	OSTM1	-0.333847	0.0227323
ENSG00000164164	OTUD4					0.190793	0.0227759
ENSG00000172939	OXSR1					0.164242	0.0459897
ENSG00000101104	PABPC1L					-0.209791	0.0137081
ENSG00000179364	PACS2					-0.234813	0.000199068	x
ENSG00000079462	PAFAH1B3					0.283115	0.00445631
ENSG00000128050	PAICS					0.226478	1.37e-06
ENSG00000129116	PALLD	-0.399019	4.94e-08
ENSG00000099260	PALMD			-0.379412	0.00125533
ENSG00000217930	PAM16					-0.589168	0.0346898
ENSG00000110218	PANX1					0.247347	0.00809336
ENSG00000182752	PAPPA	-0.512142	0.000728602
ENSG00000116288	PARK7					0.204187	2.67e-05
ENSG00000143799	PARP1					0.289083	3.27e-09
ENSG00000137817	PARP6	0.255874	0.00584176
ENSG00000185480	PARPBP					0.380344	0.0416026
ENSG00000166889	PATL1					0.213556	0.00515002
ENSG00000168078	PBK					0.539535	5.25e-11
ENSG00000185630	PBX1	0.371078	0.0361662			0.140096	0.0235446			x
ENSG00000156453	PCDH1	-0.83898	0.000453325					x
ENSG00000169851	PCDH7			-0.201819	0.0371519			x
ENSG00000254245	PCDHGA3					-0.322067	0.00925899
ENSG00000253953	PCDHGB4					-0.31405	0.0485694
ENSG00000132646	PCNA					0.246374	3.98e-07
ENSG00000106333	PCOLCE					-0.350531	0.0013534
ENSG00000115257	PCSK4	0.430072	0.0479386
ENSG00000160613	PCSK7	-0.357988	0.0072352			-0.277329	0.000391809
ENSG00000184588	PDE4B			0.508584	0.000428411			x
ENSG00000138735	PDE5A	0.392397	0.0350913
ENSG00000133256	PDE6B					-0.679911	0.0374247
ENSG00000100311	PDGFB	-0.717114	0.00171245
ENSG00000170962	PDGFD					-0.337018	0.00799915
ENSG00000134853	PDGFRA	0.634371	0.000879408
ENSG00000107438	PDLIM1	-0.77505	4.33e-06
ENSG00000196923	PDLIM7					-0.288038	0.000597686
ENSG00000121892	PDS5A					0.178053	0.0101393
ENSG00000162734	PEA15	-0.418813	0.000691869			-0.259243	7.41e-06
ENSG00000089220	PEBP1					0.160943	0.00118908
ENSG00000049246	PER3					-0.360014	0.0121289
ENSG00000123349	PFDN5					0.136819	0.0477113
ENSG00000067057	PFKP	-0.629332	0.00966954						x
ENSG00000108518	PFN1	-0.429142	0.0158576			0.15991	0.0178334
ENSG00000154330	PGM5	0.911758	0.0240253
ENSG00000130517	PGPEP1	-0.512454	0.00806838	-0.31219	0.00874499	-0.37312	8.63e-07
ENSG00000087495	PHACTR3	-0.707411	0.0193396
ENSG00000167085	PHB					0.254184	0.000546684
ENSG00000116273	PHF13	0.276206	0.0240253
ENSG00000106443	PHF14					0.240107	0.000253051
ENSG00000156531	PHF6					0.210933	0.000769753
ENSG00000181649	PHLDA2	-0.878559	0.0344326
ENSG00000174307	PHLDA3					-0.325569	0.00484184
ENSG00000019144	PHLDB1					-0.161521	0.00211281	x		x
ENSG00000175309	PHYKPL					-0.233991	0.0190548
ENSG00000137558	PI15					-0.216349	0.0361421			x
ENSG00000038210	PI4K2B					0.3109	0.0223188
ENSG00000177595	PIDD					-0.326567	0.00688556
ENSG00000103335	PIEZO1					-0.31155	0.000957504
ENSG00000140451	PIF1					0.347336	0.00183292
ENSG00000124155	PIGT					-0.153262	0.0346548
ENSG00000145675	PIK3R1	0.456167	0.000529211
ENSG00000137193	PIM1	-0.515064	7.37e-07
ENSG00000102309	PIN4					0.399162	0.00587379
ENSG00000141720	PIP4K2B					0.126569	0.0228409		x
ENSG00000186111	PIP5K1C					-0.241805	0.000996867	x
ENSG00000087842	PIR	-0.454882	0.00232961
ENSG00000110697	PITPNM1					-0.325121	0.00512342	x		x
ENSG00000118762	PKD2			-0.249678	0.00787527
ENSG00000168734	PKIG					-0.28189	0.00424966
ENSG00000100078	PLA2G3	-0.528231	0.0359828
ENSG00000184381	PLA2G6					-0.315458	0.0178459
ENSG00000153246	PLA2R1					-0.562949	0.00298093
ENSG00000137055	PLAA					0.214517	0.0167885
ENSG00000181690	PLAG1	0.334226	0.00512684
ENSG00000122861	PLAU			-0.454868	0.0227861
ENSG00000151176	PLBD2					-0.216794	0.0370583
ENSG00000101333	PLCB4	0.514902	0.00251635
ENSG00000187091	PLCD1	0.311842	0.0271556
ENSG00000115556	PLCD4	0.425527	0.00899128
ENSG00000114805	PLCH1	-0.436605	0.0147943			-0.19978	0.0042149
ENSG00000075651	PLD1	0.611449	0.00586384
ENSG00000129219	PLD2	0.331278	0.00171245
ENSG00000105223	PLD3					-0.300005	6.87e-07	x
ENSG00000178209	PLEC					-0.281342	0.00365615	x	x
ENSG00000166689	PLEKHA7					-0.428445	0.000414975
ENSG00000153404	PLEKHG4B					-0.307227	0.00420141
ENSG00000171680	PLEKHG5					-0.361196	7.87e-05
ENSG00000152527	PLEKHH2					-0.166977	0.029416
ENSG00000166851	PLK1					0.353488	6.35e-06
ENSG00000173846	PLK3					-0.329384	0.00148525
ENSG00000142731	PLK4					0.350822	0.00162167
ENSG00000198523	PLN	-0.888768	0.020777
ENSG00000083444	PLOD1					-0.210852	0.000899652
ENSG00000106397	PLOD3					-0.226235	0.00169309
ENSG00000102024	PLS3	-0.338101	0.044133
ENSG00000161381	PLXDC1			-0.80104	1.1e-09
ENSG00000114554	PLXNA1					-0.184393	0.0219631	x	x	x
ENSG00000076356	PLXNA2			-0.410612	0.000119065			x
ENSG00000130827	PLXNA3					-0.26871	9.35e-06
ENSG00000221866	PLXNA4			-0.267899	0.033367			x
ENSG00000196576	PLXNB2					-0.305483	2.65e-07
ENSG00000004399	PLXND1					-0.278417	0.0037079	x
ENSG00000146281	PM20D2					0.26724	0.00611578
ENSG00000141682	PMAIP1			-0.494327	0.00360391
ENSG00000124225	PMEPA1					-0.264025	0.00424966
ENSG00000109099	PMP22					0.193492	0.00205383
ENSG00000100941	PNN					0.182644	0.0141206
ENSG00000177666	PNPLA2					-0.305996	0.0077108
ENSG00000100344	PNPLA3					-0.283145	0.0175877
ENSG00000032444	PNPLA6					-0.314941	0.00276014
ENSG00000130653	PNPLA7					-0.624129	0.00470549
ENSG00000189266	PNRC2					0.192731	0.0187883
ENSG00000128567	PODXL					0.202571	0.00129711
ENSG00000101868	POLA1					0.415658	0.00121562
ENSG00000014138	POLA2					0.25919	0.0085327
ENSG00000077514	POLD3					0.395124	2.27e-07
ENSG00000177084	POLE	0.202297	0.00890939
ENSG00000100479	POLE2					0.309531	0.044682
ENSG00000122008	POLK					0.239725	0.0390902
ENSG00000051341	POLQ					0.432352	2.51e-05
ENSG00000130714	POMT1			0.247603	0.0275389					x
ENSG00000127948	POR					-0.163762	0.0283479
ENSG00000133110	POSTN					-0.315939	0.00198955
ENSG00000188219	POTEE	-0.389296	0.003294
ENSG00000184486	POU3F2			-0.989567	0.0211251	0.164656	0.0178146
ENSG00000162407	PPAP2B	0.655717	0.00053946
ENSG00000143847	PPFIA4					-0.617443	0.00313205		x
ENSG00000110841	PPFIBP1	-0.259082	0.000145047			-0.167657	0.0204711
ENSG00000196262	PPIA					0.182892	0.00187916
ENSG00000171960	PPIH					0.324515	0.010136
ENSG00000115241	PPM1G					0.180273	0.00977719
ENSG00000163590	PPM1L					0.244985	0.0167175
ENSG00000214517	PPME1	-0.272144	0.0277711
ENSG00000143224	PPOX	0.297101	0.0332433
ENSG00000213639	PPP1CB					0.116137	0.0344793		x
ENSG00000186298	PPP1CC					0.241316	3.17e-07
ENSG00000117751	PPP1R8					0.191208	0.0273276
ENSG00000113575	PPP2CA					0.19025	0.000645104
ENSG00000104695	PPP2CB	-0.238479	0.00944565
ENSG00000066027	PPP2R5A					0.347642	0.000577957
ENSG00000154845	PPP4R1					0.123709	0.0195107
ENSG00000163605	PPP4R2					0.211287	0.038338
ENSG00000119414	PPP6C					0.225082	0.00552043
ENSG00000133246	PRAM1					-1.0329	0.00700842
ENSG00000198901	PRC1			0.375659	0.00512721	0.471064	2.87e-16
ENSG00000117450	PRDX1	-0.285341	0.019415			0.14059	0.0114755		x
ENSG00000117592	PRDX6	-0.365418	0.00828148							x
ENSG00000116690	PRG4					-0.619749	0.0143767
ENSG00000124593	PRICKLE4	0.394681	0.0111114
ENSG00000198056	PRIM1					0.520963	0.00443976
ENSG00000142875	PRKACB					0.201087	0.00716712	x
ENSG00000106617	PRKAG2	-0.574154	0.00186986
ENSG00000115825	PRKD3					0.185964	0.0386332
ENSG00000134748	PRPF38A					0.21709	0.00291153
ENSG00000136875	PRPF4					0.21379	0.0199044
ENSG00000112739	PRPF4B					0.180155	0.0247743
ENSG00000068489	PRR11					0.344444	4.54e-05
ENSG00000186654	PRR5					-0.424624	0.0373136
ENSG00000167371	PRRT2	0.531018	0.00592227
ENSG00000197746	PSAP					-0.140323	0.000205308	x		x
ENSG00000135069	PSAT1					0.209011	0.00765484
ENSG00000059915	PSD					-0.540772	0.020571	x
ENSG00000164985	PSIP1					0.329725	4.39e-10
ENSG00000041357	PSMA4					0.212215	0.00103103
ENSG00000008018	PSMB1					0.153977	0.0291169
ENSG00000161057	PSMC2					0.194742	0.0136874
ENSG00000165916	PSMC3					0.180121	0.000846943
ENSG00000173692	PSMD1					0.141034	0.0161328
ENSG00000099341	PSMD8	-0.244748	0.0495877
ENSG00000110958	PTGES3					0.151736	0.0037079
ENSG00000134247	PTGFRN					-0.162485	0.00685645
ENSG00000160013	PTGIR	-0.96048	0.0132875
ENSG00000105894	PTN					0.196793	0.0150634
ENSG00000268006	PTOV1-AS1					0.316213	0.0352241
ENSG00000206527	PTPLB					0.269057	0.000767579
ENSG00000163629	PTPN13					0.215858	0.0118088
ENSG00000076201	PTPN23					-0.250899	0.0137081
ENSG00000169410	PTPN9					0.152288	0.045879
ENSG00000127329	PTPRB	-0.760664	0.00688879
ENSG00000142949	PTPRF					-0.175955	0.0206777	x		x
ENSG00000149177	PTPRJ	-0.596001	1.01e-05					x		x
ENSG00000173482	PTPRM	-0.328414	0.00154572			-0.202414	0.0122429			x
ENSG00000105426	PTPRS					-0.228668	0.00171082	x	x
ENSG00000060656	PTPRU					-0.584823	1.33e-07
ENSG00000106278	PTPRZ1			-0.872132	0.000150019				x
ENSG00000177469	PTRF					-0.248303	0.043695
ENSG00000164611	PTTG1					0.44039	8.69e-07
ENSG00000100362	PVALB	-0.963378	0.00349827
ENSG00000073008	PVR	-0.442169	0.0389226
ENSG00000168994	PXDC1	-0.423626	0.00232961
ENSG00000130508	PXDN					-0.165176	0.00770236
ENSG00000089159	PXN					-0.207556	0.0369033
ENSG00000183010	PYCR1					-0.256591	0.00788195
ENSG00000068976	PYGM	0.747274	0.00380888
ENSG00000103485	QPRT					-0.230323	0.00872401
ENSG00000103769	RAB11A					0.194973	0.00106989
ENSG00000118508	RAB32	-0.527225	0.0317196
ENSG00000123892	RAB38	0.811847	0.0311645
ENSG00000117280	RAB7L1					-0.43039	0.0204439
ENSG00000137955	RABGGTB	-0.372212	0.0030636
ENSG00000161800	RACGAP1			0.429929	4.56e-05	0.469734	6.84e-12
ENSG00000070950	RAD18					0.31363	0.0190025
ENSG00000164754	RAD21					0.279411	7.74e-07
ENSG00000051180	RAD51					0.275036	0.0475406
ENSG00000111247	RAD51AP1					0.581533	1.56e-07
ENSG00000085999	RAD54L					0.432904	1.11e-05
ENSG00000166349	RAG1					-0.831719	0.0186789
ENSG00000039560	RAI14	-0.393983	0.0101359
ENSG00000136828	RALGPS1	0.321489	0.0424391
ENSG00000132341	RAN					0.210257	2.35e-06
ENSG00000099901	RANBP1					0.26702	0.0011819
ENSG00000137040	RANBP6					0.280554	0.00107904			x
ENSG00000138698	RAP1GDS1					0.250607	0.00039902
ENSG00000185989	RASA3	-0.398119	0.0200013
ENSG00000152689	RASGRP3					-0.921872	0.0278454
ENSG00000101265	RASSF2			-0.401067	0.0146096
ENSG00000107551	RASSF4					-0.393064	0.0216043
ENSG00000123094	RASSF8					0.197518	0.0119811
ENSG00000162521	RBBP4					0.171563	0.00349818
ENSG00000102054	RBBP7					0.216195	0.000435826
ENSG00000101773	RBBP8					0.251571	0.0241353
ENSG00000125826	RBCK1					-0.272133	0.000186727
ENSG00000100320	RBFOX2					0.113024	0.0425184
ENSG00000080839	RBL1					0.299365	0.0128032
ENSG00000134453	RBM17					0.221165	0.00133475
ENSG00000089682	RBM41					0.326974	0.0190548
ENSG00000147274	RBMX					0.240853	1.33e-07
ENSG00000213516	RBMXL1					0.296565	2.94e-06
ENSG00000159200	RCAN1	-0.571561	0.00425565
ENSG00000136161	RCBTB2	0.284257	0.00299276			0.211424	0.0278987
ENSG00000180198	RCC1					0.195893	0.0247525
ENSG00000179051	RCC2					0.12742	0.030279
ENSG00000117906	RCN2					0.145261	0.0061372
ENSG00000137710	RDX					0.160085	0.0315021
ENSG00000189056	RELN	0.716319	0.0202657					x		x	x
ENSG00000134533	RERG					-0.715086	0.0475087
ENSG00000135945	REV1					0.194764	0.0436646
ENSG00000076043	REXO2	-0.387646	0.0196078
ENSG00000163918	RFC4					0.496609	4.28e-08
ENSG00000111445	RFC5					0.393568	2.22e-05
ENSG00000135002	RFK	-0.386052	0.013561
ENSG00000169733	RFNG	0.272195	0.0168763
ENSG00000168411	RFWD3					0.194939	0.0181781
ENSG00000133111	RFXAP					0.350571	0.0364415
ENSG00000182175	RGMA					-0.255132	0.000896282
ENSG00000174136	RGMB	-0.557491	0.000861646
ENSG00000159788	RGS12					-0.267856	6.81e-06			x
ENSG00000143333	RGS16					-0.533502	0.00661402
ENSG00000116741	RGS2	-0.494085	0.00876258
ENSG00000138835	RGS3	-0.426489	0.014207
ENSG00000005486	RHBDD2					-0.19274	0.0038794
ENSG00000143878	RHOB					-0.282887	0.00165436	x
ENSG00000119729	RHOQ	-0.224152	0.0495223
ENSG00000104140	RHOV					-0.836066	0.0459897
ENSG00000265150	RN7SL2					0.249121	0.0480401
ENSG00000251705	RNA5-8SP6					0.769019	0.00231173
ENSG00000104889	RNASEH2A					0.247492	0.0443914
ENSG00000123091	RNF11	-0.257874	0.000714092
ENSG00000134758	RNF138					0.463404	1.09e-05
ENSG00000145860	RNF145			-0.235685	0.00874499
ENSG00000176641	RNF152	-0.3939	0.00339838
ENSG00000152193	RNF219					0.415992	0.00793295
ENSG00000163481	RNF25					-0.256245	0.0428759
ENSG00000092098	RNF31					-0.341876	0.00919793
ENSG00000185946	RNPC3	0.393489	0.0140618
ENSG00000228532	RP1-241P17.4					0.222402	0.0101358
ENSG00000259093	RP11-1112J20.2					0.687996	0.0370093
ENSG00000229729	RP11-159G9.5					0.483431	0.0394648
ENSG00000259774	RP11-182J1.13					-0.813893	0.0422282
ENSG00000174171	RP11-23P13.6	-0.770009	0.0100603
ENSG00000259498	RP11-244F12.3	-0.574172	0.0426193
ENSG00000167912	RP11-25K19.1	0.586508	0.00521128
ENSG00000259417	RP11-2E17.1	-0.96356	7.51e-05
ENSG00000255201	RP11-350N15.4					-0.654145	0.0279304
ENSG00000260633	RP11-375I20.6			-1.06901	0.0491841
ENSG00000260060	RP11-388M20.1					-1.1723	0.00202276
ENSG00000225177	RP11-390P2.4					-0.462841	0.0392622
ENSG00000260296	RP11-395I6.3	0.665068	0.0252139
ENSG00000270504	RP11-420L9.5	-0.330477	0.0292175
ENSG00000261490	RP11-448G15.3	-0.637881	0.0143362
ENSG00000273151	RP11-449P15.2					-0.496613	0.0137081
ENSG00000267414	RP11-456K23.1	0.715451	0.0133427
ENSG00000223764	RP11-54O7.3					-0.680248	0.0446364
ENSG00000243008	RP11-556N21.1	0.820498	0.0460107
ENSG00000260804	RP11-566E18.3					0.24175	0.0183583
ENSG00000272761	RP11-572C15.6	-0.32827	0.0350311
ENSG00000253622	RP11-654G14.1					0.887762	0.0373136
ENSG00000259668	RP11-707P17.2	0.702052	0.0362111
ENSG00000259895	RP11-715J22.2					-0.87449	0.0410938
ENSG00000254461	RP11-755F10.3	0.722705	0.0125554
ENSG00000254510	RP11-867G23.10	-0.672223	0.00353361
ENSG00000249464	RP11-93L9.1					-0.670581	0.00357324
ENSG00000271430	RP3-368A4.5					-0.397109	0.00419428
ENSG00000254539	RP4-791M13.3	0.865104	0.0164378
ENSG00000270069	RP6-99M1.2			-0.772065	0.000330934
ENSG00000132383	RPA1					0.224805	0.000108272
ENSG00000117748	RPA2					0.218467	0.02255
ENSG00000103932	RPAP1					-0.194723	0.0213374
ENSG00000142676	RPL11					0.133474	0.0409786
ENSG00000163584	RPL22L1	-0.394389	0.0225946
ENSG00000125691	RPL23					0.144348	0.0342976
ENSG00000198242	RPL23A					0.27513	0.0485713
ENSG00000114391	RPL24					0.207036	0.0226395
ENSG00000131469	RPL27					0.138	0.0176353
ENSG00000156482	RPL30					0.227692	0.0364088
ENSG00000071082	RPL31					0.222196	0.000769753
ENSG00000172809	RPL38					0.164111	0.0284803		x
ENSG00000148688	RPP30					0.214903	0.0296476
ENSG00000164587	RPS14					0.132574	0.0204711		x
ENSG00000231500	RPS18					0.166781	0.0137081		x
ENSG00000186468	RPS23					0.188736	0.00249165
ENSG00000138326	RPS24					0.180424	0.000536834
ENSG00000118181	RPS25					0.255876	0.00343341		x
ENSG00000149273	RPS3					0.128206	0.00568692		x
ENSG00000198034	RPS4X					0.122847	0.0288583
ENSG00000137154	RPS6					0.180878	0.0178371
ENSG00000177189	RPS6KA3			-0.261628	0.0193026
ENSG00000162302	RPS6KA4					-0.25459	0.0108422
ENSG00000133818	RRAS2	-0.37446	0.0117686
ENSG00000125844	RRBP1					-0.161585	0.0191621
ENSG00000167325	RRM1					0.406851	1.3e-07
ENSG00000171848	RRM2			0.406725	8.94e-05	0.389425	1.16e-08
ENSG00000137876	RSL24D1					0.197208	0.0404697
ENSG00000146374	RSPO3	0.631721	0.00637405
ENSG00000111011	RSRC2					0.202671	0.00122585
ENSG00000148484	RSU1	-0.419543	0.0032083
ENSG00000026036	RTEL1-TNFRSF6B					-0.468206	0.0342976
ENSG00000137815	RTF1					0.16722	0.0207067
ENSG00000114993	RTKN					-0.233143	0.0344793
ENSG00000182010	RTKN2					0.416298	0.000186727
ENSG00000254656	RTL1					-0.869535	0.043594
ENSG00000139970	RTN1			-0.549377	0.000198925			x	x
ENSG00000133318	RTN3					0.180642	0.00167979	x
ENSG00000115310	RTN4	-0.285663	0.0161643					x	x		x
ENSG00000186907	RTN4RL2					-0.549708	0.0392201
ENSG00000176225	RTTN					0.339761	0.0196677
ENSG00000159216	RUNX1	-1.14243	3.56e-08			-0.483505	0.0085327
ENSG00000079102	RUNX1T1	0.448854	0.0464182
ENSG00000124813	RUNX2	-0.460752	0.0149873			-0.312452	0.000963808
ENSG00000160753	RUSC1	0.339283	0.00622655					x
ENSG00000198838	RYR3					-0.410568	0.00267499			x
ENSG00000197747	S100A10	-1.04725	0.000101913			-0.700482	0.00165868
ENSG00000163191	S100A11	-0.410912	0.0485178
ENSG00000188643	S100A16					-0.728541	0.0176132
ENSG00000197956	S100A6					-0.509164	0.0495759
ENSG00000213694	S1PR3			0.308692	0.00116667
ENSG00000142230	SAE1					0.23138	7.19e-06
ENSG00000020577	SAMD4A	-0.294617	0.0311645			-0.23151	0.0105232
ENSG00000164576	SAP30L					0.211147	0.0170705
ENSG00000111961	SASH1					-0.204883	0.00443283	x
ENSG00000156876	SASS6					0.406032	0.0074567
ENSG00000182568	SATB1					-0.258467	0.0394834
ENSG00000126524	SBDS	-0.297803	0.00228634
ENSG00000100241	SBF1					-0.206438	0.000313342	x	x
ENSG00000198794	SCAMP5					-0.307329	0.0378555
ENSG00000168077	SCARA3					-0.269962	0.0111942
ENSG00000168079	SCARA5	1.12883	1.98e-06
ENSG00000099194	SCD	-0.217398	0.0360403
ENSG00000171951	SCG2	-0.70769	1.08e-06
ENSG00000144285	SCN1A					0.528467	0.0399751				x
ENSG00000149575	SCN2B	0.648081	0.0492411
ENSG00000136546	SCN7A					0.53316	0.00188208
ENSG00000180900	SCRIB					-0.247625	0.00351159
ENSG00000136193	SCRN1	-0.236952	0.0297508							x
ENSG00000141295	SCRN2	0.416178	0.00293254
ENSG00000146197	SCUBE3	0.340778	0.0344326			-0.21832	0.017294
ENSG00000124145	SDC4			-0.436196	0.00520471
ENSG00000078808	SDF4					-0.23534	0.000457858			x
ENSG00000168497	SDPR	-0.601106	1.23e-05
ENSG00000093183	SEC22C					0.208459	0.0271046
ENSG00000101310	SEC23B	-0.249258	0.0464182
ENSG00000106803	SEC61B	-0.200436	0.0470639
ENSG00000132432	SEC61G	-0.319562	0.00496715
ENSG00000091490	SEL1L3			-0.34672	0.0209589
ENSG00000110876	SELPLG			-0.916592	0.0339374
ENSG00000198843	SELT	-0.255796	0.00581498
ENSG00000075213	SEMA3A					-0.14663	0.0388176
ENSG00000153993	SEMA3D					-0.269115	0.010162
ENSG00000167680	SEMA6B					-0.809323	9.15e-05
ENSG00000137872	SEMA6D	0.402166	0.0464061
ENSG00000086475	SEPHS1					0.232332	6.24e-05
ENSG00000142864	SERBP1					0.134947	0.00465441
ENSG00000106366	SERPINE1	-0.89162	0.0292974
ENSG00000135919	SERPINE2					-0.211098	0.0342976
ENSG00000132386	SERPINF1					-0.349037	0.00626423
ENSG00000163536	SERPINI1					0.469721	0.00844092
ENSG00000168385	SEPT2					0.123858	0.0171313
ENSG00000108387	SEPT4					-0.81503	8.51e-05
ENSG00000184702	SEPT5					-0.281571	0.000245883
ENSG00000122545	SEPT7					0.165141	0.00430861
ENSG00000186522	SEPT10					0.164111	0.0138828
ENSG00000138758	SEPT11					0.170228	0.00350095
ENSG00000119335	SET					0.258092	5.52e-07
ENSG00000183576	SETD3					0.194079	0.0436627
ENSG00000174938	SEZ6L2					-0.274565	0.00171183	x
ENSG00000183431	SF3A3					0.153398	0.0127635
ENSG00000115128	SF3B14					0.186553	0.0167134
ENSG00000189091	SF3B3					0.162542	0.0085327
ENSG00000145423	SFRP2					-0.394833	0.00183498
ENSG00000163535	SGOL2					0.493777	8.67e-08
ENSG00000095370	SH2D3C					-0.247866	0.0491169
ENSG00000100092	SH3BP1					-0.394509	0.024781
ENSG00000130147	SH3BP4	-0.346996	0.0263421			-0.245547	0.000354816	x
ENSG00000109686	SH3D19			-0.365408	0.00941454
ENSG00000251322	SHANK3					-0.285239	0.00306235	x	x
ENSG00000160691	SHC1	-0.277621	0.0476671
ENSG00000129946	SHC2					-0.455236	3.17e-07
ENSG00000171241	SHCBP1					0.442589	2.5e-06
ENSG00000178343	SHISA3	1.02493	3.68e-07
ENSG00000237515	SHISA9	-1.0682	0.00154572
ENSG00000182199	SHMT2	-0.322116	0.000144323
ENSG00000127511	SIN3B					-0.186046	0.00181952
ENSG00000154839	SKA1					0.346185	0.0175634
ENSG00000182628	SKA2					0.159849	0.0351376
ENSG00000165480	SKA3					0.442793	0.000163959
ENSG00000124067	SLC12A4					-0.290296	2.27e-06
ENSG00000141485	SLC13A5					-0.457314	4.49e-05
ENSG00000152779	SLC16A12					0.539117	0.0202101
ENSG00000187714	SLC18A3					-0.575315	2.09e-05
ENSG00000146409	SLC18B1	0.408444	0.00739105
ENSG00000106688	SLC1A1					-0.726964	0.0247871
ENSG00000110436	SLC1A2	0.65789	0.0227323					x			x
ENSG00000115902	SLC1A4	-0.289592	0.0438849	-0.480561	0.00629401
ENSG00000168575	SLC20A2			-0.387914	0.0268239
ENSG00000163393	SLC22A15					0.759452	0.00994207
ENSG00000092096	SLC22A17					-0.210566	0.0428759	x
ENSG00000146477	SLC22A3	0.990989	7.42e-06	1.00489	0.000393254
ENSG00000004864	SLC25A13					0.224645	0.00351159		x
ENSG00000177542	SLC25A22					-0.319075	0.00343682		x		x
ENSG00000148339	SLC25A25	-0.30653	0.0368813
ENSG00000153291	SLC25A27	0.547482	0.0254147
ENSG00000135502	SLC26A10	0.481365	0.0343059
ENSG00000174669	SLC29A2					-0.280854	0.0128888
ENSG00000133460	SLC2A11	0.398449	0.0362111			-0.299753	0.0243803
ENSG00000160326	SLC2A6					-0.294316	0.00484478
ENSG00000198569	SLC34A3					-0.822144	0.0297875
ENSG00000116704	SLC35D1					0.30898	0.000488672
ENSG00000189339	SLC35E2B	0.26918	0.0112182
ENSG00000259224	SLC35G6					-1.02716	0.0102601
ENSG00000137700	SLC37A4	0.335976	0.0459263
ENSG00000111371	SLC38A1			-0.236126	0.046825
ENSG00000157637	SLC38A10					-0.26289	8.61e-05
ENSG00000134294	SLC38A2					0.110884	0.0454125
ENSG00000188338	SLC38A3					-0.686557	0.0309873
ENSG00000165915	SLC39A13					-0.232957	0.00509491
ENSG00000104635	SLC39A14	-0.548778	8.23e-06
ENSG00000114923	SLC4A3					-0.429241	0.0017995	x
ENSG00000131389	SLC6A6	-0.431249	0.0178135
ENSG00000130821	SLC6A8					-0.28115	0.00067172
ENSG00000139514	SLC7A1	-0.677115	5.64e-05
ENSG00000103257	SLC7A5	-0.822303	0.000113917			-0.600783	6.44e-09
ENSG00000183023	SLC8A1			-0.315546	0.0125705			x
ENSG00000065054	SLC9A3R2					-0.392912	0.0427439
ENSG00000137491	SLCO2B1					0.63206	2.05e-05
ENSG00000176463	SLCO3A1					-0.328536	0.0277305
ENSG00000179542	SLITRK4			-0.899616	0.0446841
ENSG00000137776	SLTM					0.174796	0.0306604
ENSG00000153147	SMARCA5					0.183294	0.00225156
ENSG00000173473	SMARCC1					0.207796	5.76e-06
ENSG00000073584	SMARCE1					0.20006	0.00371952
ENSG00000136824	SMC2					0.416172	3.51e-05
ENSG00000108055	SMC3					0.245155	0.000903279
ENSG00000113810	SMC4					0.451676	8.52e-07
ENSG00000179256	SMCO3	0.692508	0.0291985
ENSG00000119953	SMNDC1					0.217224	0.0413566
ENSG00000112562	SMOC2	0.528624	0.0125499			-0.407989	0.00106484
ENSG00000122692	SMU1					0.229071	0.00419428
ENSG00000165684	SNAPC4					-0.288347	0.0101182
ENSG00000145335	SNCA	-0.444954	0.00133682
ENSG00000162804	SNED1	0.559764	0.0172578
ENSG00000255717	SNHG1					0.210016	0.0352241
ENSG00000247092	SNHG10					0.589495	0.0331249
ENSG00000242125	SNHG3	-0.383442	0.0189189
ENSG00000208317	SNORD78	-0.909999	0.0251914
ENSG00000125870	SNRPB2					0.213235	0.00308701
ENSG00000167088	SNRPD1					0.324899	0.000520238
ENSG00000100028	SNRPD3					0.185373	0.0141008
ENSG00000182004	SNRPE					0.3059	0.00230849
ENSG00000114520	SNX4					0.182942	0.017294
ENSG00000112320	SOBP					-0.283215	0.0137081	x
ENSG00000185338	SOCS1	-0.633918	0.0251914
ENSG00000184557	SOCS3	-0.542254	0.00561854
ENSG00000095637	SORBS1					-0.292276	1.01e-05		x
ENSG00000184985	SORCS2					-0.523688	0.000696289
ENSG00000143842	SOX13					-0.289644	0.00348482
ENSG00000134532	SOX5					0.246481	0.0409556
ENSG00000005513	SOX8					-0.372929	0.0155507
ENSG00000185591	SP1					0.163105	0.0320668
ENSG00000172845	SP3					0.206206	0.00419428
ENSG00000076382	SPAG5					0.367889	2.28e-05
ENSG00000152583	SPARCL1					0.329676	0.00226114	x
ENSG00000196141	SPATS2L	-0.336504	0.00051899
ENSG00000161888	SPC24					0.526336	0.000169422
ENSG00000152253	SPC25					0.456156	0.00019375
ENSG00000040275	SPDL1					0.361641	8.94e-06
ENSG00000072195	SPEG					-0.387963	6.31e-07	x		x
ENSG00000120664	SPG20OS					-1.04869	0.00823448
ENSG00000152377	SPOCK1			-0.31489	7.47e-07	-0.159897	0.0262861
ENSG00000196104	SPOCK3	0.801229	0.0100603
ENSG00000159674	SPON2	-0.912585	0.00400565
ENSG00000005206	SPPL2B					-0.356967	5.54e-06
ENSG00000203772	SPRN	0.382443	0.0447269					x
ENSG00000187678	SPRY4					-0.341195	6.86e-14
ENSG00000070182	SPTB			-0.810244	0.00520471			x
ENSG00000137877	SPTBN5	-0.511119	0.0318249							x
ENSG00000161011	SQSTM1					-0.191636	0.0285089
ENSG00000017373	SRCIN1					-0.292231	0.0315059	x		x
ENSG00000198911	SREBF2					-0.099776	0.0466609	x
ENSG00000112658	SRF	-0.393885	0.0163808
ENSG00000185739	SRL	0.901045	0.0147943
ENSG00000100883	SRP54					0.185433	0.01277
ENSG00000143742	SRP9					0.173092	0.00644691
ENSG00000101955	SRPX			-0.522494	0.00141018
ENSG00000136450	SRSF1					0.196902	0.000444604
ENSG00000188529	SRSF10					0.182611	0.0101182
ENSG00000154548	SRSF12					0.318703	0.0111278
ENSG00000161547	SRSF2					0.182769	0.00452118
ENSG00000112081	SRSF3					0.174594	0.000289128
ENSG00000115875	SRSF7					0.170903	0.00655097
ENSG00000008324	SS18L2					0.44619	0.00494145
ENSG00000106028	SSBP1					0.180334	0.0144208
ENSG00000179954	SSC5D					-0.61562	0.0259419
ENSG00000084112	SSH1					-0.234887	0.00851534
ENSG00000197558	SSPO	0.584978	0.0125554			-0.551092	1.99e-05			x
ENSG00000114850	SSR3	-0.305719	0.0192345
ENSG00000149136	SSRP1					0.196004	0.000665701
ENSG00000008513	ST3GAL1					-0.340263	0.00439573
ENSG00000073849	ST6GAL1					0.2579	0.0433866
ENSG00000144057	ST6GAL2					-0.432245	0.000242771
ENSG00000113532	ST8SIA4					0.280415	0.017294
ENSG00000170581	STAT2					-0.224329	4.08e-05
ENSG00000115107	STEAP3			-0.453877	0.00906907
ENSG00000123473	STIL					0.349975	0.00130766
ENSG00000168439	STIP1					0.131516	0.0160574
ENSG00000152953	STK32B	-0.549725	7.42e-06
ENSG00000211455	STK38L	-0.272634	0.0467101							x
ENSG00000117632	STMN1					0.34141	1.89e-19
ENSG00000115808	STRN					0.165436	0.00937587
ENSG00000117758	STX12	-0.310783	0.00773011	-0.251275	0.0132105
ENSG00000137573	SULF1					-0.423524	1.1e-11
ENSG00000196562	SULF2					-0.158204	0.0227759			x
ENSG00000109193	SULT1E1	0.819824	2.36e-05
ENSG00000116030	SUMO1					0.325614	1.89e-08
ENSG00000188612	SUMO2					0.245983	0.00699134
ENSG00000184900	SUMO3					0.145795	0.0309609
ENSG00000092201	SUPT16H					0.208307	0.000769753
ENSG00000101945	SUV39H1					0.47301	0.00749066
ENSG00000178691	SUZ12					0.215557	0.0111278
ENSG00000165124	SVEP1					-0.281698	0.00252383
ENSG00000197321	SVIL					-0.378829	4.48e-10
ENSG00000097096	SYDE2			-0.393285	0.0125705
ENSG00000125755	SYMPK					-0.155384	0.0232885	x
ENSG00000135316	SYNCRIP					0.183336	0.00319997
ENSG00000078269	SYNJ2					-0.316922	0.000250593
ENSG00000143858	SYT2					-0.580445	0.000306122
ENSG00000137501	SYTL2	-0.473904	9.07e-08
ENSG00000102362	SYTL4			-0.342167	0.0131126
ENSG00000147041	SYTL5	-0.534535	0.0485157
ENSG00000198198	SZT2					-0.177223	0.0409786			x
ENSG00000013810	TACC3					0.294745	0.00190383
ENSG00000136463	TACO1					0.306444	0.0346898
ENSG00000075073	TACR2					-0.839346	0.0326131
ENSG00000108264	TADA2A					0.250835	0.0487224
ENSG00000148835	TAF5					0.549597	9.42e-05
ENSG00000149591	TAGLN	-0.992735	9.22e-21
ENSG00000177156	TALDO1					0.222419	0.00178827
ENSG00000231925	TAPBP					-0.166447	0.0400467
ENSG00000120948	TARDBP					0.18238	0.00772606
ENSG00000104946	TBC1D17					-0.202094	0.0306604
ENSG00000146350	TBC1D32					-0.400313	0.0164984
ENSG00000197226	TBC1D9B					-0.146246	0.0122153	x
ENSG00000112837	TBX18			0.417275	0.0192022
ENSG00000121068	TBX2					-0.311997	0.00930037
ENSG00000187735	TCEA1					0.178168	0.0459897
ENSG00000113649	TCERG1					0.174084	0.00118908
ENSG00000137310	TCF19					0.285729	0.00305573
ENSG00000110719	TCIRG1					-0.429861	0.0294906
ENSG00000042088	TDP1					0.31972	0.00826589
ENSG00000111802	TDP2					0.302128	0.00672617
ENSG00000007866	TEAD3					-0.241236	0.000786458
ENSG00000205356	TECPR1					-0.25857	0.0201187
ENSG00000167074	TEF	0.474924	0.0322633					x
ENSG00000111077	TENC1					-0.233667	0.0262233
ENSG00000145934	TENM2	-0.478251	9.6e-05			-0.435728	3.72e-13	x
ENSG00000149256	TENM4					-0.209371	0.0315059	x
ENSG00000147601	TERF1					0.297246	0.000665701
ENSG00000166848	TERF2IP	-0.218795	0.0462288
ENSG00000144043	TEX261					0.178416	0.0242499
ENSG00000008196	TFAP2B					0.569483	0.0483113
ENSG00000105329	TGFB1	-0.875531	0.00558926			-0.477706	0.00749066
ENSG00000092969	TGFB2					-0.199251	0.00379538
ENSG00000120708	TGFBI					-0.213061	0.0363201
ENSG00000137801	THBS1	-0.490112	0.000103219							x
ENSG00000186340	THBS2			-0.389726	0.0240402	-0.381476	0.00221822
ENSG00000113296	THBS4					-0.490813	0.00598552
ENSG00000144115	THNSL2	0.427928	0.014207
ENSG00000079134	THOC1					0.208592	0.00702285
ENSG00000054118	THRAP3					0.156238	0.0131834			x
ENSG00000221944	TIGD1			0.61845	0.0350302
ENSG00000111602	TIMELESS					0.273711	0.00117599
ENSG00000134375	TIMM17A	-0.40902	0.000134541
ENSG00000104980	TIMM44					-0.214301	0.038538
ENSG00000035862	TIMP2	-0.291169	0.00238181			-0.132899	0.00805516
ENSG00000163659	TIPARP	-0.358255	0.0324878	-0.449801	0.031189	-0.276769	0.0317118
ENSG00000119139	TJP2					0.306908	0.0224404		x
ENSG00000038295	TLL1	-0.640407	4e-06			-0.448997	0.0278249
ENSG00000136869	TLR4	-0.731201	0.00899128
ENSG00000196664	TLR7	-0.860054	0.0335879							x
ENSG00000163762	TM4SF18					0.699055	0.0037079
ENSG00000149809	TM7SF2					-0.245581	0.0329876
ENSG00000117500	TMED5	-0.240325	0.029904
ENSG00000144339	TMEFF2					-0.412093	0.0437142
ENSG00000166292	TMEM100					0.470299	8.13e-06
ENSG00000183160	TMEM119					-0.572853	0.00112423
ENSG00000249992	TMEM158	-0.640281	0.0342561
ENSG00000011638	TMEM159			-0.352496	0.0237884
ENSG00000205269	TMEM170B					-0.213082	0.0495759
ENSG00000184584	TMEM173			-0.46579	0.0153835
ENSG00000152154	TMEM178A			-0.497826	0.0399435
ENSG00000146433	TMEM181					-0.198548	0.0224959
ENSG00000166881	TMEM194A					0.186866	0.0318335
ENSG00000206432	TMEM200C	-0.311742	0.0162837
ENSG00000119777	TMEM214					-0.215578	0.00697935
ENSG00000155755	TMEM237					0.268869	0.000514021
ENSG00000134825	TMEM258					0.197918	0.0181043
ENSG00000182087	TMEM259					-0.206839	0.0278987
ENSG00000196932	TMEM26	0.543506	0.022519
ENSG00000126950	TMEM35	0.417961	0.0111114
ENSG00000105696	TMEM59L					-0.417507	0.0037893
ENSG00000196187	TMEM63A					-0.287246	0.00106484
ENSG00000164983	TMEM65	-0.333975	8.62e-05
ENSG00000159596	TMEM69					0.360377	0.00685645
ENSG00000129925	TMEM8A					-0.196092	0.0082512
ENSG00000120802	TMPO					0.382486	2.16e-22
ENSG00000034510	TMSB10					0.179852	0.000488672
ENSG00000158164	TMSB15A					0.505619	6.04e-11
ENSG00000205542	TMSB4X	-0.436262	0.000220594			0.194668	0.0150192
ENSG00000213593	TMX2					0.235655	0.0213374
ENSG00000173530	TNFRSF10D	-0.492275	0.0132875			-0.290104	0.00012691
ENSG00000164761	TNFRSF11B	-0.731343	0.0048202
[truncated: 214 more rows]
