# Supplementary material for: Reduced CYFIP1 in Human Neural Progenitors Results in Dysregulation of Schizophrenia and Epilepsy Gene Networks
Source: PLoS One. 2016 Jan 29;11(1):e0148039. doi: 10.1371/journal.pone.0148039 (PMC4732616; doi:10.1371/journal.pone.0148039)
Supplement: S4 Table — (XLSX) [file pone.0148039.s004.xlsx]

## Sheet: S4 Table
S4 Table. Lists of FMRP target and PSD genes along with disease and trait-related genes used for enrichment analyses.
FMRP	PSD	Schizophrenia	Epilepsy (GeneEpi)	Epilepsy (BrainSpan)	Combined Epilepsy (GeneEpi & BrainSpan)	Rheumatoid Arthritis	Breast Cancer	Type II Diabetes	Crohn's Disease	Body Mass Index	Blood Pressure	Height	Autism	Intellectual Disability
AAK1	AAK1	ABCG4	ABCB1	ABAT	ABAT	ACOXL	ADAM29	2337A12.1	ADAM30	2337A12.1	82P	ACAN	ABAT	ABCD1
AATK	AARS	ABHD12	ALDH5A1	AR	ABCB1	AFF3	ADIPOR1P1	ADAMTS9	ADRA1B	A1BG	ACBD4	ACBD4	ADA	AGA
ABCA2	ABCD3	ACCSL	ALDH7A1	ARC	ALDH5A1	AIRE	ANKLE1	ADCY5	AIMP1P2	ADCY3	ADAMTS8	ADAM28	ADK	AIPL1
ABCA3	ABI1	ACO1	ARHGEF9	ARHGEF10	ALDH7A1	ALS2CR12	AP4B1	ADRA2A	ALDH7A1P4	ADCY5	ADRB1	ADAMTS17	ADNP	ALG12
ABCG1	ABI2	ACOT6	ARX	ARHGEF9	AR	ANKRD55	AQP4	AGMO	ANKRD55	AGMO	APOA5	ADAMTS3	ADORA2A	ALG3
ABR	ABLIM1	ACSL4	ATP1A2	ATP10A	ARC	ANO8	AREG	ANK1	ATG16L1	ALDH2	ARHGAP42	ADAMTSL3	ADRB2	ALG6
ACCN1	ABR	ACSL5	ATP6AP2	ATP1A2	ARHGEF10	ANXA3	ARHGEF5	AP3S2	BACH2	ARAP1	ARL4C	ADAP2	ADSL	ALG8
ACLY	ACBD5	ACTA2	CACNA1A	ATP2A2	ARHGEF9	APOM	ARRDC3	ARAP1	BANK1	AS	AS1	ADCY3	AFF2	ALG9
ACO2	ACLY	ACTL7B	CACNA1G	ATP6AP2	ARX	ARID5B	AS1	ARL15	BOD1	AS1	AS2	AMZ1	AGAP1	ANKH
ACTB	ACO2	ACTN1	CACNA1H	CACNA1E	ATP10A	AS1	BABAM1	AS1	BSN	BCDIN3D	AS3MT	ANKRD13B	AGBL4	AP4E1
ADAP1	ACP1	ADAMTS1	CACNB4	CACNA1I	ATP1A2	ATG5	BRCA2	AS2	BTNL2	BDNF	ASMT	ANKS1A	AGMO	AP4M1
ADARB1	ACSL3	ADAMTS10	CASR	CACNB1	ATP2A2	BAG6	BTC	BCL6	C11orf30	BRINP2	ATP2B1	ANTXR1	AGTR2	ARFGEF2
ADCY1	ACSL6	ADAMTS3	CDKL5	CACNB4	ATP6AP2	BLK	CASC16	BTBD7P2	C15orf53	C2CD4B	ATXN2	AOC1	AHI1	ARG1
ADCY5	ACTB	ADAMTS6	CHRNA2	CHRNA2	CACNA1A	BTF3L4P3	CCDC170	C15orf38	C1orf141	C2orf88	BAG6	ARSE	ALDH5A1	ARHGEF9
ADD1	ACTN1	ADCY7	CHRNA4	CHRNA4	CACNA1E	BTNL2	CCDC88C	C2CD4B	C21orf33	CADM2	BUD13	AS1	ALOX5AP	ARL13B
ADNP	ACTN2	AHNAK2	CHRNA7	CHRNB2	CACNA1G	C2orf91	CCDC91	C6orf57	C5orf56	CAST	C10orf107	ATAD5	ANK2	ARL6
ADRBK1	ACTN4	AKAP9	CHRNB2	CLCN2	CACNA1H	C5orf30	CCND1	CAMK1D	C7orf72	CDKAL1	C10orf32	ATP5SL	ANKRD11	ASPM
AFF3	ACTR1A	AKD1	CHRNB4	CLIC5	CACNA1I	C6orf10	CDCA7	CDC123	C9orf91	CHL1	CACNB2	BCKDHB	ANXA1	ATP6AP2
AFF4	ACTR1B	AKT1	CLCN2	CLN8	CACNB1	CCL21	CDKN2B	CDKAL1	CARD9	COBLL1	CAND1.11	BMP2	APBA2	ATP6V0A2
AGAP1	ACTR2	AKTIP	CLN1	CNTNAP2	CACNB4	CCR6	CDYL2	CHCHD2P9	CCL2	COL6A5	CAPZA1	BMP6	APC	ATP7A
AGAP2	ACTR3	ALAS1	CLN3	CST3	CASR	CD226	CHCHD4P2	COBLL1	CCL7	CRY2	CASZ1	BNC2	AR	ATR
AGAP3	ADD1	ALCAM	CLN5	CSTB	CDKL5	CD28	CHST9	CPS1	CCNY	CTD	CCDC71L	BOD1	ARID1B	AVPR2
AGPAT3	ADD2	ALDH16A1	CLN8	DCX	CHRNA2	CD40	CYCSP42	CRY2	CDKAL1	CUX2	CDCA7	C14orf39	ARNT2	BBS1
AGRN	ADD3	ALDH1L2	CNTNAP2	DLGAP2	CHRNA4	CD83	DCLRE1B	CTD	CEBPA	DGKG	CDH13	C17orf67	ARX	BBS10
AGTPBP1	AFG3L2	ALDH5A1	COG7	GABBR1	CHRNA7	CDK12	DIRC3	DMGDH	CEP76	DNAJC27	CNNM2	C17orf82	ASMT	BBS12
AHDC1	AGAP2	ALMS1	CSTB	GABBR2	CHRNB2	CDK5RAP2	DLX2	DMRTA1	CLN3	DPYSL5	CPLX3	C2CD4B	ASS1	BBS2
AKAP6	AHCYL1	ALOX15	DCX	GABRA1	CHRNB4	CDK6	DNAJC1	DUSP9	COX6B1P6	EEF1A1P11	CSK	C6orf1	ASTN2	BBS4
AKAP9	AHNAK	ALS2CL	EFHC1	GABRB2	CLCN2	CDKN2AIPNLP3	EBF1	EIF3EP3	CPEB4	EFR3B	CYP17A1	C6orf106	ATP10A	BBS5
AKT3	AK1	AMZ1	EFHC2	GABRB3	CLIC5	CLNK	ELL	EXOC6	CSF2	ETV5	DDX18P5	C9orf64	ATP2B2	BBS7
ALDOA	AK5	ANAPC5	EPM2A	GABRE	CLN1	CSF2	EMBP1	FABP5P10	CUL2	FADS1	EBF1	C9orf92	AUTS2	BBS9
ALDOC	AKR1A1	ANK1	FLNA	GABRG2	CLN3	CTLA4	EMID1	FADS1	CYCSP42	FAM150B	EIF4HP1	CABLES1	AVPR1A	BCKDHA
ALS2	AKR7A2	ANKRD22	GABRA1	GPR98	CLN5	CXCR5	ERBB4	FAF1	DENND1B	FAM60CP	ENPEP	CAMKMT	BAIAP2	BCKDHB
AMPH	ALDH2	ANKRD50	GABRA4	GRIA1	CLN8	DDA1	ESR1	FAH	DNMT3A	FPGT	FAT1P1	CASC20	BCKDK	BCOR
ANAPC1	ALDH6A1	ANO9	GABRB3	GRIA2	CNTNAP2	DDX10P1	FAM46A	FAM58A	ELF1	FTO	FBXL13	CASKIN1	BZRAP1	BRWD3
ANK1	ALDH7A1	AOX1	GABRD	GRIA3	COG7	DKFZp667F0711	FGF10	FEN1	ERAP2	G6PC2	FES	CATSPER3	C15orf43	C7orf11
ANK2	ALDOA	AP2A2	GABRE	GRIK1	CST3	DPP4	FGFR2	FITM2	FABP3P2	GALNT10	FGF5	CBX3P8	C3orf58	CBL
ANK3	ALDOC	AP3D1	GABRG2	GRIK2	CSTB	EOMES	FLJ41481	FSCN3	FGFR1OP	GCK	FIGN	CCDC108	C4B	CBS
ANKRD11	AMPH	APOL5	GABRP	GRM1	DCX	EXOC2	FOXF2	FTO	FNDC1	GCKR	GALNT4	CCDC3	CA6	CC2D1A
ANKRD17	ANK1	ARAP1	GRIA3	GRM2	DLGAP2	FADS2	FOXQ1	G6PC2	FOXD1	GDI2P2	GCKR	CCDC53	CACNA1C	CC2D2A
ANKRD52	ANK2	ARHGEF10	GRIN2A	GRM3	EFHC1	FAM107A	FTO	GCC1	FTH1P3	GIPR	GOSR2	CCDC88A	CACNA1D	CDH15
AP1B1	ANK3	ARHGEF11	HCN2	GRM4	EFHC2	FAM167A	GLI2	GCK	FUT2	GP2	GPR39	CCDC91	CACNA1F	CDK5RAP2
AP2A1	ANKFY1	ARHGEF15	KCNA1	GRM7	EPM2A	FGFR3P2	GNAI2P1	GCKR	GCKR	GPR139	GUCY1A3	CD79B	CACNA1G	CENPJ
AP2A2	ANKS1B	ARHGEF38	KCNJ10	HOMER1	FLNA	FLI1	GPBP1	GLIS3	GOT1	GPRC5B	HECTD4	CDC42EP3	CACNA1H	CEP152
AP2B1	ANXA2	ARID1B	KCNJ11	KCNA1	GABBR1	FNDC1	HIGD1AP6	GPSM1	GPR65	GTF3AP5	HFE	CDK6	CACNB2	COG1
AP3D1	ANXA5	ARID2	KCNJ3	KCNIP3	GABBR2	GAPDHP64	HNF4G	GRK5	GSDMB	HMGB1P22	HIST1H1T	CENPO	CADM1	COG8
APBA1	ANXA6	ARRDC1	KCNMA1	KCNJ10	GABRA1	GATA3	IFITM9P	GTF3AP5	HMGB3P5	IGF1	HNRNPA1P48	CEP120	CADPS2	COL4A1
APBB1	AP1B1	ARSE	KCNQ2	KCNJ3	GABRA4	GATSL3	INHBB	HHEX	HNRNPA1P41	ITIH4	IRAK1BP1	CHCHD7	CAMTA1	CRB1
APC	AP1S1	ASAP1	KCNQ3	KCNJ6	GABRB2	GEMIN8P1	ITGA6	HMG20A	HNRNPA1P46	KCNQ1	LINC00861	CLIC4	CASC4	CRBN
APC2	AP2A1	ASH1L	KCTD7	KCNK9	GABRB3	GRHL2	ITPR1	HNF1A	IFNGR2	KCTD15	LNX1	COLGALT2	CC2D1A	CRX
APLP1	AP2A2	ASTL	LGI1	KCNQ2	GABRD	HSPA8P14	KCNN4	HNF1B	IKZF1	KLF9	LOC101927697	CPN1	CCDC64	CTSA
APOE	AP2B1	ASXL1	LIS1	KCNQ3	GABRE	IFNGR2	KLF4	HNF4A	IL10	KRT8P21	LOC102724307	CRADD	CD44	CUL4B
APP	AP2M1	ATG12	MASS1	KCNV1	GABRG2	IL2RA	LGR6	IGF1	IL12RB2	KYNU	LOC102724596	CRIPT	CDH10	DBT
ARAP2	AP2S1	AXL	MECP2	LGI1	GABRP	IL6R	LINC00589	IGF2BP2	IL18RAP	LINC00261	LPL	CS	CDH22	DIP2B
ARF3	AP3B2	BAIAP2	MT-ND1	LGI2	GPR98	IRF4	LINC01101	JAZF1	IL23R	LINC00417	LRRC7	CSH1	CDH8	DKC1
ARFGEF1	APOD	BCAT1	MT-ND3	LGI3	GRIA1	IT1	LINC01153	KCNJ11	IL2RA	LINC00485	LRRTM1	CSHL1	CDH9	DLD
ARHGAP20	APOE	BCORL1	MT-ND4	LRRC1	GRIA2	JAZF1	LINC01263	KCNK16	IL3	LINC01122	MACROD2	CTU2	CDKL5	DLG3
ARHGAP21	APOL2	BIRC6	MT-ND5	MAPK10	GRIA3	KRT18P39	LOC101927066	KCNK17	IPMK	LINGO2	MAP4	CYCSP24	CEP41	DNMT3B
ARHGAP23	AQP4	BRPF1	MT-ND6	NOS1	GRIK1	LBH	LOC101928292	KCNQ1	IRGM	LOC157273	MARK2P11	CYP19A1	CHD2	DPM1
ARHGAP32	ARF1	BRSK1	MT-TL1	OPRM1	GRIK2	LINC00709	LOC101930033	KCNQ1OT1	ITLN1	LOC727896	MECOM	DCAF16	CHD7	EP300
ARHGAP33	ARF3	BTNL2	MTATP6	OXT	GRIN2A	LINC00977	LOC102723593	KLF14	JAK2	LPIN2	MEI4	DCBLD1	CHD8	ERCC1
ARHGEF11	ARF5	BZRAP1	MTCO2	PDYN	GRM1	LINC01082	LOC102724137	KRT18P24	JAZF1	MADD	MIR1263	DDX6	CHRNA7	ERCC2
ARHGEF12	ARHGAP21	C14orf28	MTCO3	RTN4	GRM2	LINC01104	LOC102724536	KRT18P48	KCNH8	MAP2K5	MIR548AZ	DIRC3	CLTCL1	ERCC3
ARHGEF17	ARHGDIA	C16orf62	MTCYB	SCN1A	GRM3	LINC01263	LSP1	LAMA1	KSR1	MC4R	MOV10	DLEU2	CNTN4	ERCC5
ARHGEF2	ARHGEF2	C17orf49	MTRNR2	SCN1B	GRM4	LOC100506023	MAP3K1	LARP6	LACC1	MFAP3	MRPL50P4	DLEU7	CNTNAP2	ERCC6
ARHGEF4	ARPC2	C17orf97	MTTA	SLC1A2	GRM7	LOC101928822	MCUR1	LGR5	LIF	MIR148A	MSL3P1	DNAJC27	CNTNAP4	ERCC8
ARHGEF7	ARPC3	C1orf185	MTTD	SLC1A3	HCN2	LOC101929761	MDM4	LINC01080	LINC00492	MIR5702	MTHFR	DNM3	CNTNAP5	FANCB
ARID1A	ATAD3A	C20orf197	MTTF	SLC25A22	HOMER1	MECP2	MIER3	LOC101927002	LINC00581	MRPL33	MTND4P25	DOCK3	CREBBP	FH
ARID1B	ATAT1	C6orf222	MTTH	SYN1	KCNA1	MICA	MIR1208	LOC101928423	LINC00603	MTCH2	MTND5P27	DOT1L	CTNNA3	FKRP
ARID2	ATIC	C7orf60	MTTK	TF	KCNIP3	MIR100HG	MIR4757	LOC646736	LINC00861	MTIF3	MYO6	DTL	CTNNB1	FKTN
ARNT2	ATL1	C9orf114	MTTP	TSC1	KCNJ10	MIR3659	MKL1	LPP	LINC00977	MTNR1B	NDE1P1	DYM	CTTNBP2	FLNA
ARPP21	ATP1A1	CA10	MTTQ	TSC2	KCNJ11	MIR5192	MLLT10	MADD	LINC01164	MYL2	NHLRC2	EFEMP1	CUL3	FUCA1
ARRB1	ATP1A2	CABIN1	MTTS1	VIP	KCNJ3	MIR5708	MRPS30	MAEA	LINC01248	NDUFS5P2	NOV	EFR3B	CXCR3	GAD1
ARVCF	ATP1A3	CACNA1S	MTTV		KCNJ6	MIR6090	NEK10	MC4R	LINC01249	NPM1P47	NPR3	EIF2AK3	CYP11B1	GALC
ASH1L	ATP1B1	CAMK4	NHLRC1		KCNK9	MIR6774	NRIP1	MIR29A	LINC01258	NRXN3	NT5C2	EPB41L1	DAB1	GDI1
ATF7IP	ATP1B2	CANX	PCDH19		KCNMA1	MRPL35P1	OSTF1P1	MIR4432	LINC01263	NT5C2	PIBF1	EPDR1	DAPK1	GFAP
ATG2A	ATP2A2	CAPN5	POLG1		KCNQ2	MTF1	OVOL1	MIR486	LOC101927324	NUDT3	PLCD3	ESR1	DCTN5	GK
ATG2B	ATP2B1	CAPN9	POMGnt1		KCNQ3	NACAP1	PAX9	MIR5702	LOC101928822	NYAP2	PLCE1	ETV6	DCUN1D1	GLB1
ATG9A	ATP2B2	CARD6	PRICKLE1		KCNV1	NEFHP1	PCAT18	MPHOSPH9	LOC101929163	OR4C3	PLEKHA7	FAM124B	DDX11	GNPTAB
ATMIN	ATP2B3	CASP4	RAB33B		KCTD7	NEUROD2	PDE4D	MTNR1B	LOC102723878	OR4S1	PLEKHG1	FAM184B	DDX53	GNPTG
ATN1	ATP2B4	CBR4	RELN		LGI1	NFKBIE	PEX14	NOTCH2	LOC285626	PCSK1	POC1B	FAM208A	DEAF1	GPC3
ATP13A2	ATP5A1	CBX8	SCN1A		LGI2	NPM1P33	PGAM1P5	NPM1P47	LRRC32	PDGFC	PRDM8	FAM46A	DHCR7	GPR56
ATP1A1	ATP5B	CCDC108	SCN1B		LGI3	P4HA2	PRC1	NYAP2	LRRK2	PDX1	PRPS1P1	FAM69A	DIAPH3	GRIK2
ATP1A2	ATP5D	CCDC136	SCN2A		LIS1	PADI4	PTHLH	OASL	LTA	POC5	RANBP3L	FBLN2	DISC1	GTF2H5
ATP1A3	ATP5I	CCDC137	SLC1A3		LRRC1	PDE2A	RAB5CP2	PAX4	MAMSTR	PRDX4P1	RNA5SP181	FBLN5	DLGAP2	GUSB
ATP1B1	ATP5O	CCDC30	SLC2A1		MAPK10	PHF19	RAD51B	PCSK1	MIR3939	PRKD1	RNA5SP236	FER	DLX1	HCCS
ATP2A2	ATP6V0A1	CCDC39	SRPX2		MECP2	PHTF1	RALB	PEPD	MIR5192	PRKRIRP9	RNF219	FERD3L	DLX2	HDAC4
ATP2B2	ATP6V0D1	CCDC47	SUR1		MT-ND1	PLCL2	RALY	PHGDH	MLN	PROX1	RNU7	FGF18	DLX6	HPRT1
ATP2B4	ATP6V1A	CCDC84	TSC1		MT-ND3	PLD4	RANBP9	POU5F1	MROH3P	QPCTL	RPL21P44	FGFR4	DMD	HSD17B10
ATP5A1	ATP6V1B2	CCT8L2	TSC2		MT-ND4	PPIL4	RCCD1	PPARG	MRPL11P2	RIMKLBP2	RPL35P4	FLI1	DMPK	HUWE1
ATP5B	ATP6V1C1	CD14	TUBA1A		MT-ND5	PRKCH	RNF146	PRC1	MRPS17P5	RNA5SP94	RPL37P10	FNDC3B	DPP10	IDS
ATP6V0A1	ATP6V1D	CD163	UBE3A		MT-ND6	PTPN2	RPL17P25	PRICKLE2	MRPS33P2	RPL28P3	RPL5P7	FOXO6	DPP6	IDUA
ATP6V0D1	ATP6V1E1	CD163L1	VLDLR		MT-TL1	PTPN22	RPL17P33	PROX1	MRPS35P3	RPL31P12	RPS11P1	FRS2	DPYD	IGBP1
ATP6V1B2	ATP6V1G2	CDCA7	ZFHX1B		MTATP6	RABEP1	RPL26P19	PSMD6	MST1	RPL35AP28	RPS20P12	FTO	DRD3	IGF1
ATP9A	ATP6V1H	CDCA7L			MTCO2	RAD51B	RPL30P11	PTPRD	MUC19	RPS10	RPS27P11	FUBP3	DYRK1A	IKBKG
ATXN1	ATP8A1	CDH5			MTCO3	RASGRP1	RPL36AP6	R3HDML	NDFIP1	RPS16P3	RPS4XP9	FUT2	EGR2	IMPDH1
AUTS2	BAG3	CEACAM18			MTCYB	RBPJ	RPL36P14	RASGRP1	NKX2-3	RPS3AP49	RPS8P8	GAS1	EHMT1	INPP5E
B3GAT1	BAIAP2	CELF2			MTRNR2	REL	RPL5P15	RBMS1	NOD2	RPS4XP20	RSPO3	GDF5	EIF4E	KCNJ10
BAI1	BASP1	CELSR3			MTTA	RNA5SP299	RPS27P20	RNA5SP94	NOTCH2	RPS6P24	SEPT2P1	GEMIN8P1	EML1	KCNK9
BAI2	BCAN	CEP164			MTTD	RNA5SP309	RPS2P18	RND3	NRBP1	SEC16B	SH2B3	GFPT2	EN2	KIAA0226
BAP1	BCAS1	CEP290			MTTF	RNPS1P1	SETD9	RPL12P33	NRIP1	SH2B1	SLC12A9	GH2	EPC2	KIAA1279
BAT2	BIN1	CERK			MTTH	RNY4P14	SLC4A7	RPL29P30	OSGIN2	SLC2A2	SLC16A9	GHSR	EPHA6	KIRREL3
BAT2L1	BLVRB	CES4A			MTTK	RPL34P3	SNX32	RPS14P6	P2RY2	SLC30A8	SLC39A12	GIT1	EPHB6	KLF8
BAT2L2	BRSK1	CHD4			MTTP	RPLP1	STXBP4	RPS3AP18	PDGFB	SLC39A8	SLC39A8	GNA12	ERBB4	LAMA2
BAT3	BSN	CHMP2A			MTTQ	RPP14	TAB2	RPS3AP42	PER3	SMC5	SOX6	GPC5	ESR1	LARGE
BAZ2A	C10orf35	CHSY1			MTTS1	RPS12P4	TBX3	RPS3AP49	PHTF1	SNRPEP3	TBX3	GPR126	ESR2	LCA5
BCAN	C11orf41	CIC			MTTV	RPSAP42	TBX5	RPSAP52	PPP5C	STK33	TRIB1	GPR133	ESRRB	LRAT
BCL9L	C1QC	CIT			NHLRC1	RTKN2	TCF7L2	RREB1	PRDM1	TAF11	TRPM8	GSDMC	EXT1	MAGT1
BCR	CA2	CLCN1			NOS1	RUNX1	TERT	SGCG	PRDX2P2	TCF7L2	UBA52P4	H6PD	F13A1	MAOA
BIRC6	CA4	CLEC16A			OPRM1	SESN3	TET2	SGSM2	PTGER4	TFAP2B	UBA52P7	HACE1	FABP5	MAP2K2
BMPR2	CACNA2D1	CLEC3A			OXT	SETP16	TGFBR2	SLC16A11	PTPN2	TMEM18	ULK3	HDAC11	FBXO33	MCOLN1
BPTF	CACNB4	CLIC5			PCDH19	SFTPD	TMEM45B	SLC16A13	PTPN22	TNNI3K	ULK4	HHIP	FBXO40	MCPH1
BRD4	CACYBP	CLNS1A			PDYN	SH2B3	TNP1	SLC2A2	PTPRK	UBA52P1	UMOD	HIGD1AP18	FEZF2	MED17
BRSK1	CADPS	CLPX			POLG1	SMIM20	TOX3	SLC30A8	PTRF	UHRF1BP1	UNGP1	HIST1H2AD	FGD1	MGAT2
BRSK2	CAMK2A	CLSPN			POMGnt1	SMIM21	UBA52P7	SLC6A12	PUS10	YKT6	ZFAT	HIST1H2APS3	FGFBP3	MKS1
BSN	CAMK2B	CMPK2			PRICKLE1	SORL1	USP44	SPRY2	RAD23BP1	ZC3H11B	ZNF652	HIST1H2BF	FHIT	MLL2
BZRAP1	CAMK2D	CNNM3			RAB33B	SPRED2	UST	SRR	RASGRP1	ZC3H4	ZNF831	HIST1H3D	FLT1	MOCS1
C11ORF41	CAMK2G	CNTN3			RELN	STAG1	ZBED6	SSR1	RBX1	ZNF965P	ZNF969P	HIVEP2	FMR1	MOCS2
C14ORF4	CAMKK1	COG7			RTN4	STAT4	ZC3H11A	ST6GAL1	RGS18		ZPR1	HMGA1	FOXG1	MPDU1
C19ORF26	CAMKV	COL15A1			SCN1A	SUOX	ZMIZ1	TCF7L2	RNA5SP22			HMGA2	FOXP1	MYCN
C20ORF117	CAND1	COL27A1			SCN1B	SYNGR1	ZNF365	THADA	RNASET2			HNRNPA1P67	FOXP2	NDUFA1
C20ORF12	CAP1	COL3A1			SCN2A	TAGAP		TP53INP1	RNFT1P2			HTR1D	FRK	NEU1
C2CD2L	CAP2	COL6A2			SLC1A2	TEC		TSPAN8	RNU4ATAC2P			ID4	FRMPD4	NRAS
CABIN1	CAPG	COX4I1			SLC1A3	TMEM17		UBA52P6	RPL12P7			IGF1	GABRA4	NSDHL
CACNA1A	CAPN5	CR1L			SLC25A22	TNFAIP3		UBE2E2	RPL15P16			IGF1R	GABRB1	OFD1
CACNA1B	CAPZA1	CRYBG3			SLC2A1	TNFRSF9		VPS26A	RPL3			IGF2BP3	GABRB3	PAK3
CACNA1E	CAPZA2	CSMD2			SRPX2	TNPO3		WFS1	RPL30P13			IGFBP4	GALNT13	PAX6
CACNA1G	CAPZB	CSPG4			SUR1	TPD52		YKT6	RPL35P3			IHH	GLO1	PCNT
CACNA1I	CASK	CTNNA2			SYN1	TRAF1		ZBED3	RPL36AP25			INSR	GLRA2	PDHA1
CACNB1	CASKIN1	CUL3			TF	TRNAI25		ZFAND3	RPS14P1			IPPK	GNB1L	PEX7
CACNB3	CBR1	CUZD1			TSC1	TUBB6P1		ZFAND6	RPS3AP51			IT2	GPC6	PGK1
CADPS	CBR3	CYTH1			TSC2	TXNDC11		ZMAT4	RPS9P2			ITPR3	GPR139	PLP1
CALM1	CC2D1A	DAB2IP			TUBA1A	TYK2		ZMIZ1	RSPO3			JAZF1	GPX1	PMM2
CALM3	CCT2	DAGLB			UBE3A	UBASH3A		ZNF800	RTN4RL2			JMJD4	GRID2	PNKP
CAMK2A	CCT3	DARC			VIP	UBE2L3			SBNO2			KCNE2	GRIK2	POMT2
CAMK2B	CCT4	DCHS2			VLDLR	USF1P1			SBSPON			KCNJ12	GRIN2A	PORCN
CAMK2N1	CCT5	DCST1			ZFHX1B	UTS2			SCAMP3			KCNJ16	GRIN2B	PRPS1
CAMKK2	CCT6A	DDHD2				WDFY4			SCARNA5			KCNQ1	GRIP1	PVRL1
CAMSAP1	CCT7	DDX10				YDJC			SKAP2			KCTD13	GRPR	QDPR
CAMSAP1L1	CCT8	DGCR2				YPEL5			SLAIN2			KIF27	GSTM1	RAB3GAP1
CAMTA1	CDC42BPA	DHX8				ZC3H7A			SLC22A23			KRT18P51	GTF2I	RAF1
CAMTA2	CDC42BPB	DICER1				ZNF365			SLC25A38P1			KRT18P63	HDAC4	RD3
CAND1	CDH13	DLG1				ZNF516			SLC43A3			L3MBTL3	HEPACAM	RDH12
CASKIN1	CDH2	DLG2				CSF3			SLC7A10			LCORL	HLA-A	RELN
CBX6	CDK5	DLL4				IKZF3			SMAD3			LIN28A	HMGN1	RPGRIP1
CBX6-NPTXR	CEND1	DMD				IRF5			SMIM3			LIN28B	HNRNPH2	RPS6KA3
CDC42BPA	CEP170P1	DNAH1				MMEL1			SMNDC1			LINC00211	HOXA1	SETBP1
CDC42BPB	CFL1	DNAH9				TNFRSF14			SOCS1			LINC00310	HOXB1	SHOC2
CDK16	CHCHD3	DNAJC6				P2RY10			SP140			LINC00471	HRAS	SHROOM4
CDK17	CHCHD6	DNASE1L2				ATM			STAT3			LINC00577	HS3ST5	SLC16A2
CDK5R1	CHMP4B	DPEP2							TAGAP			LINC00870	HSD11B1	SLC17A5
CDK5R2	CISD1	DPM1							TCERG1L			LOC101927891	HTR1B	SLC25A15
CDKL5	CIT	DPYD							THADA			LOC101927898	HTR2A	SLC25A22
CELF5	CKAP4	DSCAM							TMEM17			LOC101928731	HTR3A	SLC2A1
CELSR2	CKAP5	DUOXA1							TMEM174			LOC101929155	HTR3C	SLC35C1
CELSR3	CKB	DUOXA2							TMEM258			LOC102723893	ICA1	SLC46A1
CHD3	CKMT1B	DUSP15							TNF			LOC553103	IL1R2	SLC4A4
CHD4	CLASP2	DVL1							TNFSF11			LOXL1	IL1RAPL1	SMC3
CHD5	CLIP2	EDEM2							TNFSF15			LPAR1	IL1RAPL2	SMS
CHD6	CLTC	EEF2K							TNFSF18			LRRC37B	IMMP2L	SNAP29
CHD8	CLU	EFTUD2							TNFSF8			LTBP1	INPP1	SOBP
CHN1	CNDP2	EGFL7							TRIB1			LTBP2	ITGA4	SOS1
CHN2	CNP	EIF4ENIF1							TRNAI25			LYPLAL1	ITGB3	SOX3
CHST2	CNTN1	EIF5							TYK2			MAML2	ITGB7	SPATA7
CIC	CNTN2	EMC1							UBE2L3			MAMSTR	JMJD1C	SPRED1
CIT	CNTNAP1	EML6							ZFP36L1			MAP3K3	KATNAL2	SPTAN1
CKAP5	CORO1A	EMR1							ZGPAT			MARK2P3	KCNJ10	SRD5A3
CKB	CORO1C	EMR3							ZMIZ1			MC4R	KCNMA1	SRPX2
CLASP1	CORO2B	EP300							ZNF300			MEF2C	KCTD13	STIL
CLASP2	COX5A	EPB41							ZNF365			MFAP2	KHDRBS2	SUMF1
CLCN3	COX5B	EPB41L1							ZPBP2			MGAT5	KIAA1586	SUOX
CLEC16A	COX6B1	EPC1							PLCL1			MICA	LAMB1	SYP
CLIP3	COX6C	EPHA2										MICAL1	LAMC3	TBC1D24
CLSTN1	COX7A2L	EPPK1										MIR193B	LMX1B	TBCE
CLTC	CPNE5	EPYC										MIR3660	LRFN5	TCF4
CNP	CRIP2	ERBB2										MIR3686	LRP2	TGFBR1
COBL	CRMP1	ERF										MIR548AQ	LRRC1	TGFBR2
COPG	CRTAC1	ESAM										MIR548Q	LZTS2	TIMM8A
CPE	CRYAB	ESCO2										MIR588	MACROD2	TMEM216
CPLX1	CRYM	ESPN										MIR6074	MAOA	TMEM67
CPLX2	CS	ESR2										MIR8056	MAP2	TRAPPC9
CPT1C	CSE1L	EVC2										MIR8081	MAPK3	TRIM32
CREBBP	CST3	EVI5L										MIR92A1	MARK1	TSEN2
CRMP1	CTNNA1	EXD3										MIRLET7A1	MBD1	TSEN54
CRTC1	CTNNA2	EXTL1										MLST8	MBD3	TSPAN7
CTBP1	CTNNB1	FABP4										MMD	MBD4	TTC8
CTNNB1	CTNND1	FADS2										MTMR11	MBD5	TUBA1A
CTNND2	CTNND2	FAM13C										MYO1F	MCPH1	TUBB2B
CUL9	CYBRD1	FAM160B1										MYO9A	MDGA2	TUSC3
CUX1	CYFIP1	FAM160B2										MYO9B	MECP2	UBE2A
CUX2	CYFIP2	FAM3D										N4BP2L2	MEF2C	VLDLR
CYFIP2	CYTH2	FAM83C										NARFL	MET	VRK1
DAB2IP	CYTH3	FARSA										NCKAP5	MKL2	WDR62
DAGLA	DARS	FASTKD5										NENFP2	MSNP1AS	ZDHHC9
DAPK1	DBN1	FAT4										NFATC4	MSR1	ZEB2
DBC1	DBNL	FBXL18										NFIC	MTF1	ZNF41
DCAF6	DCLK1	FBXL19										NHEJ1	MTHFR	ZNF711
DCLK1	DCTN1	FBXO31										NME1	MYO16
DCTN1	DCTN2	FBXO39										NME2	MYO1A
DDN	DDAH1	FBXO7										NOA1	NBEA
DDX24	DDX1	FCGBP										NOG	NCKAP5L
DENND5A	DDX3X	FCGR3B										NPM1P47	NDNL2
DGCR2	DIP2B	FKBPL										NPPC	NDUFA5
DGKZ	DLAT	FN1										NPR3	NF1
DHX30	DLD	FN3KRP										NUCB2	NFIA
DICER1	DLG1	FOXRED1										NUP210P3	NIPBL
DIDO1	DLG2	FSD1L										OR4A5	NLGN1
DIP2A	DLG3	GDPD5										PAPPA	NLGN3
DIP2B	DLG4	GFOD1										PAPPA2	NLGN4X
DIP2C	DLGAP1	GIF										PCCB	NLGN4Y
DIRAS2	DLGAP2	GIT1										PCSK5	NOS1AP
DISP2	DLGAP3	GLI2										PDE11A	NOS2A
DLC1	DLST	GLI3										PDS5B	NPAS2
DLG2	DMXL2	GNAO1										PIP4K2B	NRCAM
DLG4	DNAJA1	GNB2										PITX1	NRP2
DLG5	DNAJB4	GNB5										PKIA	NRXN1
DLGAP1	DNAJB6	GPR115										PLAG1	NRXN2
DLGAP2	DNAJC11	GPR153										PML	NRXN3
DLGAP3	DNAJC13	GPRIN3										PNPT1	NSD1
DLGAP4	DNM1	GRID2										PPARD	NTNG1
DMWD	DNM1L	GRIN2A										PPIF	NTRK1
DMXL2	DNM2	GTF3C2										PPM1B	NTRK3
DNAJC6	DNM3	GTPBP3										PPP2R2A	NXPH1
DNM1	DOCK10	GTPBP5										PRELID1P1	ODF3L2
DOCK3	DOCK9	GXYLT2										PRKCA	OPHN1
DOCK4	DPYSL2	H2AFV										PRKCZ	OPRM1
DOCK9	DPYSL3	HAUS6										PRKG2	OR1C1
DOPEY1	DPYSL4	HAUS8										PRKRIRP2	OXTR
DOPEY2	DST	HECTD1										PROCR	PARK2
DOT1L	DSTN	HIST1H1E										PSMC1P12	PCDH10
DPP8	DYNC1H1	HIST1H2AG										PSMC3	PCDH19
DPYSL2	DYNC1I1	HIST1H2BE										PTCH1	PCDH9
DSCAM	DYNC1LI2	HIST1H4I										PTPRJ	PDZD4
DSCAML1	DYNLL1	HIVEP3										PXMP4	PECR
DST	DYNLL2	HLA-C										QSOX2	PER1
DTNA	DYNLRB1	HMGCR										RAD51B	PIK3CG
DTX1	DYNLRB2	HPS3										RASGEF1B	PINX1
DUSP8	EEF1A1	HSP90AA1										REST	PITX1
DYNC1H1	EEF1D	HSPA8										RFT1	PLCD1
EEF1A2	EEF1G	HTATSF1										RHOD	PLN
EEF2	EFHD2	HTR2A										RIMKLBP2	POGZ
EGR1	EHD1	HTR7										RIPK3	PON1
EHMT1	EHD3	HUWE1										RNA5SP22	PPP1R1B
EHMT2	EIF4A2	IER2										RNA5SP437	PPP1R3F
EIF2C1	ELMO2	IFNAR2										RNA5SP56	PRKCB
EIF2C2	ENO1	IFT140										RNFT1P2	PSD3
EIF4G1	ENO2	IFT81										RNY4	PSMD10
EIF4G2	ENO3	IGFL2										RNY4P18	PTCHD1
EIF4G3	ENPP6	IGSF22										RNY5	PTEN
ELFN2	EPB41	IKBIP										RPL12P19	PTGS2
ELMO2	EPB41L1	IL36B										RPL17P25	PTPN11
EML2	EPB41L3	ILVBL										RPL21P46	RAB39B
ENC1	EPB49	INO80										RPL26P20	RAI1
EP300	EPHA4	INPP5A										RPL29P1	RAPGEF4
EP400	EPPK1	INSRR										RPL29P6	RB1CC1
EPB41L1	EPRS	INTS10										RPL34P26	RBFOX1
EPB49	EPS15L1	INTS6										RPL36AP9	RBMS3
EPHA4	ERC1	IQSEC3										RPLP1	REEP3
EPN1	ERC2	IRS1										RPS26P45	RELN
EXTL3	ESYT1	ITGA6										RPS29P13	RFWD2
FAM115A	EVL	ITM2B										RPS3AP49	RGS7
FAM120A	EXOC1	ITM2C										RPS4XP9	RHOXF1
FAM160A2	EXOC2	ITPR1										RPS6P13	RIMS3
FAM171B	EXOC3	ITSN1										RPS8P8	ROBO1
FAM179B	EXOC4	JARID2										RPSAP49	RORA
FAM190B	EXOC8	KCNH6										RSRC1	RPL10
FAM21A	EZR	KCNQ5										RYBP	RPS6KA2
FAM5B	FAM18A	KCTD6										SALL4P7	SATB2
FAM65A	FAM49A	KDM2B										SBNO1	SCN1A
FAM91A1	FAM82A2	KDM5C										SCMH1	SCN2A
FASN	FARP1	KIAA1109										SDR16C5	SDC2
FAT1	FARSA	KIAA1244										SENP6	SEMA5A
FAT2	FARSB	KIAA1429										SEPT2	SETD2
FAT3	FASN	KIAA2018										SERBP1P3	SETD5
FAT4	FBXO41	KIF13B										SERPINE2	SEZ6L2
FBXL16	FKBP8	KIF14										SERPINH1	SH3KBP1
FBXL19	FLNA	KIF18A										SF3B4	SHANK1
FBXO41	FLOT1	KIF1A										SLBP	SHANK2
FCHO1	FLOT2	KIF6										SLC38A9	SHANK3
FKBP8	FMN2	KLF12										SLCO1C1	SLC1A1
FOXK2	FMNL2	KLHDC1										SLIT3	SLC25A12
FOXO3	FMNL3	KLHL17										SMIM23	SLC30A5
FRMPD4	FSCN1	KLHL20										SOCS2	SLC38A10
FRY	FSD1	KPNA1										SOCS5	SLC4A10
FSCN1	FTH1	KRT15										SPATA31C2	SLC6A4
FYN	FYN	KRT20										SRRM1	SLC6A8
GABBR1	GABBR2	KRT25										SSSCA1	SLC9A6
GABBR2	GABRA1	KRT82										STARD3NL	SLC9A9
GARNL3	GAP43	KXD1										STAT2	SND1
GAS7	GAPDH	LAMA1										STC1	SNTG2
GBF1	GBAS	LAMA2										SUB1	SOX5
GCN1L1	GDI1	LAMA4										SUCLG2	ST7
GIT1	GDI2	LARP7										SUMO1P5	STK39
GLUL	GFAP	LCT										SUPT3H	SUV420H1
GM996	GIT1	LENG1										SV2A	SYN1
GNAL	GJA1	LHX6										SYN3	SYNE1
GNAO1	GLIPR2	LIMD1										TBX4	SYNGAP1
GNAS	GLUD1	LIPK										TEAD1	SYT17
GNAZ	GLUL	LLGL2										TET2	TBC1D5
GNB1	GNA13	LPAR3										TGFB2	TBL1X
GPAM	GNAI2	LPHN2										TMEM100	TBL1XR1
GPM6A	GNAO1	LRP1										TMEM176A	TBR1
GPR158	GNAS	LRP4										TMEM219	TBX1
GPR162	GNAZ	LSM3										TNXB	TDO2
GPRIN1	GNB1	LUZP1										TRA2B	TLK2
GRAMD1B	GNB2	MACF1										TREH	TMLHE
GRIK3	GNB4	MAGEC1										TRIM51FP	TNIP2
GRIK5	GNL1	MAGT1										TRIP11	TSC1
GRIN1	GNPAT	MAMDC4										TRNAI25	TSC2
GRIN2A	GOLGA7B	MAML2										TRNAT6	TSN
GRIN2B	GOT1	MAPK8										TSEN15	TSPAN7
GRLF1	GPHN	MARK4										TULP4	UBE2H
GRM4	GPI	MBTPS1										TWISTNB	UBE3A
GRM5	GPR158	MDM1										UQCC1	UBE3B
GSK3B	GPRC5B	MED29										VGLL2	UBR7
GTF3C1	GPRIN1	METTL14										VGLL3	UPF3B
GTF3C2	GRIA1	MIF										VIMP1	VASH1
HCFC1	GRIA2	MKI67										VN1R15P	VPS13B
HCN2	GRIA3	MLL3										WWC2	WNK3
HDAC4	GRIN1	MOV10										ZBTB24	WNT2
HDAC5	GRIN2B	MPG										ZBTB38	ZBTB20
HDLBP	GRIN2D	MRC2										ZBTB7C
HEATR5B	GSN	MTOR										ZC3H11B
HERC1	GSTM3	MUC17										ZCCHC24
HERC2	HADHA	MUC5B										ZFAS1
HIPK1	HADHB	MUC6										ZFAT
HIPK2	HAPLN2	MYADML2										ZMIZ1
HIPK3	HCK	MYBPHL										ZNF341
HIVEP1	HK1	MYH10										ZNF367
HIVEP2	Hnt	MYH11										ZNF462
HIVEP3	HOMER1	MYH7B										ZNF638
HK1	HSD17B4	MYH9										ZNF652
HMGXB3	HSP90AA1	MYO18A										ZNF678
HNRNPUL1	HSP90AB1	MYO18B
HSP90AB1	HSPA12A	MYOF
HTT	HSPA1A	MYOZ2
HUWE1	HSPA1B	NALCN
IDS	HSPA1L	NAP1L2
IGSF9B	HSPA2	NBEA
INPP4A	HSPA4	NCKIPSD
INTS1	HSPA4L	NEB
IPO13	HSPA5	NFASC
IPO4	HSPA6	NIPAL3
IPO5	HSPA8	NIPBL
IQSEC2	HSPA9	NLRC5
IQSEC3	HSPB1	NLRP1
IRS2	HSPD1	NME8
ITPR1	HSPH1	NOS2
ITSN1	ICAM5	NOS3
JAK1	IDH2	NPRL2
JPH3	IGSF21	NR0B2
JPH4	IGSF8	NR2E3
KALRN	IMMT	NRIP1
KCNA2	INA	NRXN1
KCNB1	IPO5	NSD1
KCNC3	IQSEC1	NUMA1
KCND2	IQSEC2	NUP210
KCNH1	IRGQ	NUP37
KCNH3	ITSN1	NUP54
KCNH7	KBTBD11	NUPL2
KCNMA1	KCTD12	NVL
KCNQ2	KCTD8	NXF3
KCNQ3	KIAA0284	NYNRIN
KCNT1	KIAA0408	OBSCN
KDM4B	KIAA0528	OR4C46
KDM5C	KIAA1045	P2RY2
KDM6B	KIAA1217	PAG1
KIAA0090	KIAA1543	PAPPA2
KIAA0100	KIF1A	PAQR8
KIAA0226	KIF21A	PAQR9
KIAA0284	KIF2A	PARM1
KIAA0317	KIF5A	PAX5
KIAA0430	KIF5B	PBX1
KIAA0664	KIF5C	PCDH10
KIAA0802	KLC1	PCDHAC2
KIAA0913	KLC2	PCNT
KIAA0947	KPNB1	PCNXL3
KIAA1045	KRAS	PDCD11
KIAA1109	L1CAM	PDE3B
KIAA1244	LAMTOR1	PDE4DIP
KIAA1688	LANCL2	PDZD2
KIAA2018	LDHA	PEX1
KIF1A	LDHB	PHC2
KIF1B	LIMCH1	PHF19
KIF21A	LIN7B	PHF23
KIF21B	LIN7C	PHF7
KIF3C	LLGL1	PHLDB1
KIF5A	LMO7	PI15
KIF5C	LMTK3	PIK3C2B
KIFC2	LPHN1	PIK3CB
KLC1	LRPPRC	PIK3R3
KLHL22	LRRC47	PITPNM1
KNDC1	LRRC7	PLA2G12B
LARGE	LSAMP	PLCL2
LARS2	LYN	PLEKHA6
LHFPL4	LYNX1	PLEKHH1
LINGO1	MACF1	PLXNA1
LLGL1	MAOA	PMFBP1
LMTK2	MAOB	PML
LMTK3	MAP1A	POGZ
LPHN1	MAP1B	POLL
LPHN3	MAP1LC3A	POM121C
LPIN2	MAP2	POMT1
LPPR4	MAP2K1	PPP1R14D
LRP1	MAP4	PRDX6
LRP3	MAP6	PRKCB
LRP8	MAP6D1	PRRC2A
LRRC41	MAP7D1	PRRC2C
LRRC4B	MAPK3	PRSS38
LRRC68	MAPRE2	PRUNE2
LRRC7	MAPRE3	PSAP
LRRC8B	MAPT	PSAPL1
LRRN2	MARK2	PSG2
LYNX1	MBP	PSMD2
MACF1	MDH1	PSPC1
MADD	MDH2	PTAFR
MAGED1	MINK1	PTK2B
MAGI2	MLLT4	PTPN3
MAN2A2	MOG	PTPRF
MAP1A	MPP2	PTPRG
MAP1B	MSN	PTPRJ
MAP2	MT-CO2	PTPRM
MAP3K12	MTCH2	PUF60
MAP4	MTDH	PYCARD
MAP4K4	MTHFD1	RAD54L2
MAP7D1	MYH10	RANBP6
MAPK1	MYH11	RARG
MAPK4	MYH14	RASGRP1
MAPK8IP1	MYH9	RASSF5
MAPK8IP3	MYL6	RB1CC1
MAPKBP1	MYL6B	RECK
MAST1	Mylc2b	RELN
MAST2	MYO18A	RFX3
MAST4	MYO1D	RGL2
MAZ	MYO5A	RGS12
MBD5	MYO6	RHBDF1
MBP	NAPA	RIF1
MED13	NAPB	RIMS1
MED13L	NAPG	RPL5
MED14	NCAM1	RPUSD3
MED16	NCAM2	RRP1B
MEF2D	NCAN	RUNDC3B
MFHAS1	NCDN	RYR3
MGAT5B	NCKAP1	SAFB2
MIB1	NCKIPSD	SAP30BP
MICAL2	NDUFA13	SBNO1
MINK1	NDUFA2	SCN2A
MKL2	NDUFA4	SCRN1
MLL	NDUFA7	SDF4
MLL2	NDUFB10	SEC31A
MLL3	NDUFB6	SGSM2
MLL5	NDUFB7	SH3TC2
MMP24	NDUFS1	SHANK1
MON2	NDUFS2	SHKBP1
MPRIP	NDUFS3	SHOX2
MTMR4	NDUFS7	SHROOM1
MTOR	NDUFV2	SLC13A1
MTSS1L	NEFH	SLC17A1
MYCBP2	NEFL	SLC19A2
MYH10	NEFM	SLC25A12
MYO10	NEGR1	SLC26A8
MYO16	NFASC	SLC4A8
MYO18A	NIPSNAP1	SLC5A7
MYO5A	NLGN2	SLC6A17
MYST3	NME1	SLC7A6
MYT1L	NNT	SLC9A3R1
NACAD	NPEPPS	SLCO1B7
NAT8L	NPTN	SLMO2
NAV1	NRCAM	SMAD7
NAV2	NRXN1	SMAP2
NAV3	NSF	SMARCC2
NBEA	NSFL1C	SMTNL1
NCAM1	OGDH	SND1
NCAN	OGT	SOAT1
NCDN	OMG	SOLH
NCKAP1	OPA1	SON
NCOA1	OPCML	SORBS2
NCOA2	OXCT1	SPAG9
NCOA6	OXR1	SPATA22
NCOR1	P140	SPATA5
NCOR2	PABPC1	SPDYC
NCS1	PACS1	SPEG
NDRG2	PACSIN1	SPIB
NDRG4	PAICS	SPTBN5
NDST1	PAK1	SQLE
NEDD4	PALM	SRCIN1
NELF	PALM2	SSBP3
NEURL	PBXIP1	SSH2
NEURL4	PCBP2	SSPO
NF1	PCLO	STAC2
NFIC	PCMT1	STAG1
NFIX	PDCD6IP	STAP2
NGEF	PDE2A	STARD13
NHSL1	PDHA1	STK10
NISCH	PDHB	STK38L
NLGN2	PEA15	STT3B
NLGN3	PEBP1	SULF2
NOMO1	PFKL	SULT1B1
NPAS2	PFKM	SYNE1
NPTXR	PFKP	SYNGAP1
NR2F1	PGAM1	SYVN1
NRGN	PGD	SZT2
NRIP1	PGK1	TAF13
NRXN1	PHB	TAF1C
NRXN2	PHB2	TAF7L
NRXN3	PHGDH	TAF9
NSD1	PI4KA	TANC1
NSF	PIN1	TANC2
NTRK2	PIP4K2A	TAS2R3
NTRK3	PIP4K2B	TBC1D10B
NUP98	PKM2	TBC1D14
NWD1	PKP4	TBXA2R
ODZ2	PLCB1	TCP11L2
ODZ3	PLD3	TEKT5
ODZ4	PLEC	TEP1
OGDH	PLP1	TEX15
OLFM1	PLXNA1	TFAP2D
OXR1	PLXNA4	TFG
PACS1	PPFIA1	TGM2
PACS2	PPFIA2	TGM6
PAK6	PPFIA3	THBS1
PCDH1	PPFIA4	THRAP3
PCDH10	PPIA	TINF2
PCDH7	PPP1CA	TLK1
PCDH9	PPP1CB	TLR3
PCDHA4	PPP1R12A	TLR5
PCDHAC2	PPP1R7	TLR7
PCDHGA12	PPP1R9B	TM9SF3
PCDHGC3	PPP2R1A	TMEM201
PCLO	PPP3CA	TMEM219
PCNX	PPP3CB	TMEM87B
PCNXL2	PRDX1	TNFAIP1
PCNXL3	PRDX2	TNKS
PDE2A	PRDX5	TNRC18
PDE4B	PRKAR1A	TNRC6C
PDE4DIP	PRKAR2A	TONSL
PDE8B	PRKAR2B	TOP3B
PDS5B	PRKCG	TP53I13
PDZD2	PRKDC	TPR
PDZD8	PRPH	TRAK1
PEG3	PSD3	TREM2
PER1	PTK2B	TRH
PFKM	PTPN11	TRHR
PGM2L1	PTPN23	TRPM1
PHACTR1	PTPRD	TRRAP
PHF12	PTPRS	TSHZ2
PHF20	PTPRZ1	TSKS
PHLDB1	PURA	TSNAX
PHYHIP	PYCRL	TSPEAR
PI4KA	PYGB	TSPYL2
PIGQ	QDPR	TTC28
PIKFYVE	RAB10	TTC4
PINK1	RAB13	TTK
PIP5K1C	RAB15	TTN
PITPNM1	RAB1A	TTPA
PITPNM2	RAB1B	TUB
PJA2	RAB35	UACA
PKD1	RAB3A	UBQLN1
PKP4	RAB3GAP2	UBR5
PLCB1	RAB5B	UFL1
PLCH2	RAB5C	UGT1A3
PLD3	RAB6A	UNC13A
PLEC	RAB6B	UNC13C
PLP1	RAB7A	URB1
PLXNA1	RAC1	URB2
PLXNA2	RALA	UTRN
PLXNA4	RAP1A	VN1R4
PLXNB1	RAP1GDS1	VPS13A
PLXND1	RAPGEF2	VPS13C
POLR2A	RAPGEF4	VPS39
PPARGC1A	RASAL1	WARS
PPFIA3	RBX1	WDR11
PPM1E	RGS7	WDR64
PPP1R9B	RHOG	WIZ
PPP2R1A	RIMBP2	WRN
PPP2R2C	RIMS1	XIRP2
PPP2R5B	ROCK2	XKR6
PPP3CA	RPH3A	XKR9
PREX1	RPL12	XPO7
PREX2	RPL14	XPOT
PRICKLE2	RPL38	XPR1
PRKACB	RPL7	YAE1D1
PRKCB	RPL8	YARS
PRKCE	RPLP0	YTHDC1
PRKCG	RPN1	YWHAZ
PROSAPIP1	RPS13	ZBTB40
PRPF8	RPS14	ZBTB45
PRR12	RPS18	ZC3H10
PSAP	RPS19	ZC3H6
PSD	RPS25	ZDHHC5
PTCH1	RPS27	ZEB1
PTEN	RPS3	ZFR
PTK2	RTN1	ZMYND11
PTK2B	RTN4	ZNF133
PTPN11	RUFY3	ZNF229
PTPN5	RYR2	ZNF326
PTPRD	SACM1L	ZNF407
PTPRF	SAMM50	ZNF426
PTPRG	SBF1	ZNF445
PTPRJ	SCAI	ZNF480
PTPRN2	SCCPDH	ZNF518B
PTPRS	SCFD1	ZNF530
PTPRT	SCRIB	ZNF532
PUM1	SCRN1	ZNF536
PUM2	SEC22B	ZNF551
QKI	SEPT2	ZNF565
R3HDM1	SEPT3	ZNF607
R3HDM2	SEPT4	ZNF721
RALGAPA1	SEPT4	ZNF77
RALGAPB	SEPT6	ZP4
RALGDS	SEPT7
RAP1GAP	SEPT8
RAP1GAP2	SEPT9
RAPGEF1	SEPT10
RAPGEF2	SEPT11
RAPGEF4	SFN
RAPGEFL1	SFXN1
RASGRF1	SFXN3
RASGRP1	SFXN5
RC3H1	SGIP1
RC3H2	SH3GL1
RELN	SH3GL2
RERE	SH3GLB2
REV3L	SHANK1
RGS7BP	SHANK2
RHOB	SHANK3
RHOBTB2	SIRPA
RICH2	SLC1A3
RIMBP2	SLC25A11
RPH3A	SLC25A12
RPRD2	SLC25A13
RPTOR	SLC25A18
RTN1	SLC25A22
RTN3	SLC25A26
RTN4	SLC25A3
RTN4R	SLC25A4
RUSC1	SLC25A5
RUSC2	SLC27A4
RYR2	SNAP25
SALL2	SNAP91
SAMD4B	SND1
SAP130	SNTA1
SAPS1	SNTB2
SAPS2	SNX27
SASH1	SNX4
SBF1	SORBS1
SCAF1	SORBS2
SCAP	SPECC1
SCD2	SPIRE1
SCN2A	SPTAN1
SCN8A	SPTB
SEC14L1	SPTBN1
SEC16A	SPTBN2
SEC23A	SPTBN4
SECISBP2L	SRC
SEPT3	SRI
SEPT5	SRPR
SETD5	STIP1
SETX	STOM
SEZ6L2	STX1A
SGIP1	STX1B
SGSM2	STX7
SH3BP4	STXBP1
SHANK1	STXBP3
SHANK2	SUCLA2
SHANK3	SYN1
SIPA1L1	SYN2
SIPA1L2	SYN3
SIPA1L3	SYNGAP1
SKI	SYNGR3
SLC12A5	SYNJ1
SLC12A6	SYNPO
SLC17A7	SYP
SLC1A2	SYT1
SLC22A17	SYT5
SLC24A2	SYT7
SLC25A23	TAGLN3
SLC4A3	TAOK1
SLC4A4	TAOK2
SLC4A8	TBC1D24
SLC6A1	TBCB
SLC6A17	TCP1
SLC8A1	TFAM
SLC8A2	TJP1
SLITRK5	TJP2
SMARCA2	TLN1
SMARCA4	TLN2
SMARCC2	TMOD1
SMG1	TMOD2
SMPD3	TNC
SNAP25	TNR
SNAP91	TOLLIP
SNPH	TOM1L2
SOBP	TOMM20
SON	TOMM70A
SORBS2	TPI1
SORL1	TPM1
SORT1	TPM3
SPAG9	TPM4
SPARCL1	TPPP
SPEG	TRAP1
SPEN	TRAPPC3
SPHKAP	TRAPPC9
SPIRE1	TRIM2
SPRED1	TRIM3
SPRN	TTC7B
SPTAN1	TUBA1A
SPTB	TUBA1B
SPTBN1	TUBA4A
SPTBN2	TUBB2A
SRCIN1	TUBB2B
SREBF2	TUBB2C
SRGAP3	TUBB3
SRRM2	TUBB4
STK25	TUFM
STOX2	TXNL1
STRN4	UBA1
STXBP1	UBC
STXBP5	UBE2N
SUPT6H	UBE2V2
SV2A	UCHL1
SV2B	UNC13A
SYMPK	UQCRC1
SYN1	UQCRC2
SYNE1	VAMP2
SYNGAP1	VAPA
SYNGR1	VAPB
SYNJ1	VCAN
SYNPO	VCL
SYT1	VCP
SYT7	VDAC1
TANC2	VDAC2
TAOK1	VDAC3
TAOK2	VIM
TBC1D9	VPS11
TBC1D9B	VPS35
TCF20	VPS52
TCF25	VSNL1
TCF4	WASF1
TEF	WASF3
THRA	WASL
TIAM1	WDR7
TLE3	YES1
TLN2	YWHAB
TMEM132A	YWHAE
TMEM151A	YWHAG
TMEM151B	YWHAH
TMEM63B	YWHAQ
TMEM8B	YWHAZ
TMOD2
TNIK
TNK2
TNKS
TNPO2
TNRC18
TNRC6B
TNS3
TPPP
TRAK1
TRAK2
TRAPPC10
TRIL
TRIM2
TRIM3
TRIM32
TRIM37
TRIM9
TRIO
TRIP12
TRO
TRPC4AP
TRPM3
TRRAP
TSC2
TSC22D1
TSHZ1
TSPAN7
TSPYL4
TTBK1
TTBK2
TTC3
TTC7B
TTLL7
TTYH1
TTYH3
TUBB3
TUBB4
TULP4
UBA1
UBAP2L
UBE2O
UBE3B
UBE3C
UBQLN1
UBQLN2
UBR3
UBR5
UHRF1BP1L
ULK1
ULK2
UNC13A
UNC13C
UNC5A
UQCRC1
USP22
USP32
USP34
USP5
USP9X
VAMP2
VPS13D
VPS41
WASF1
WDFY3
WDR13
WDR6
WNK1
WNK2
WWC1
XPO6
XPO7
YWHAG
ZC3H4
ZC3H7B
ZCCHC14
ZEB2
ZER1
ZFHX2
ZFP106
ZFR
ZFYVE1
ZHX3
ZMIZ1
ZMIZ2
ZNF238
ZNF365
ZNF462
ZNF521
ZNF536
ZNF704
ZNF827
ZNFX1
ZYG11B
