# Supplementary material for: Reduced CYFIP1 in Human Neural Progenitors Results in Dysregulation of Schizophrenia and Epilepsy Gene Networks
Source: PLoS One. 2016 Jan 29;11(1):e0148039. doi: 10.1371/journal.pone.0148039 (PMC4732616; doi:10.1371/journal.pone.0148039)
Supplement: S5 Table — (XLSX) [file pone.0148039.s005.xlsx]

## Sheet: S5 Table
S5 Table. Postsynaptic density genes dysregulated in response to CYFIP1 knockdown are involved in cytoskeletal remodeling.
Term	# DEGs 1	Fold Enrichment	Benjamini P 2	Rank
cytoskeleton-dependent intracellular transport	13	10.2	1.4x10-7	1
actin filament-based process	17	4.4	2.3x10-4	2
microtubule-based transport	9	9.8	1.9x10-4	3
intracellular transport	23	3.2	2.6x10-4	4
cytoskeleton organization	23	3	4.1x10-4	5
actin cytoskeleton organization	16	4.2	3.6x10-4	6
cell projection organization	16	3.8	1.0x10-3	7
axon cargo transport	7	9.9	2.7x10-3	8
cell motion	20	2.9	2.8x10-3	9
generation of precursor metabolites and energy	13	4.2	3.1x10-3	10
1 DEGs (differentially expressed genes) represent the subset of transcripts that are post synaptic density genes whose expression levels differed significantly between NS and CYFIP1KD samples (FDR-adjusted p<0.05)
2 P values are corrected for multiple comparisons; bolded P values denote significant overrepresentation
