# Supplementary material for: Reduced CYFIP1 in Human Neural Progenitors Results in Dysregulation of Schizophrenia and Epilepsy Gene Networks
Source: PLoS One. 2016 Jan 29;11(1):e0148039. doi: 10.1371/journal.pone.0148039 (PMC4732616; doi:10.1371/journal.pone.0148039)
Supplement: S6 Table — (XLSX) [file pone.0148039.s006.xlsx]

## Sheet: S6 Table
S6 Table. Results for seven diseases or traits not known to be associated with BP1-2 deletion status.
Disease/Trait	Line	#EGs1	#DEGs2	Fold Enrichment	Fisher's Exact P3
Breast Cancer	C2	79	4	1.6	0.326
Type II Diabetes	C2	89	3	1	1
Crohn's Disease	C2	97	8	2.6	0.01322
Body Mass Index	C2	66	0	0	0.2784
Blood Pressure	C2	66	4	1.9	0.1643
Height	C2	240	11	1.4	0.2648
Intellectual Disability	C2	186	3	0.5	0.2941
Breast Cancer	C4	78	2	2.6	0.1842
Type II Diabetes	C4	90	3	3.3	0.06187
Crohn's Disease	C4	92	1	1.1	0.6052
Body Mass Index	C4	67	1	1.5	0.4915
Blood Pressure	C4	65	0	0	1
Height	C4	232	3	1.3	0.5069
Intellectual Disability	C4	184	1	0.537064	1
Breast Cancer	C5	75	10	1.6	0.1338
Type II Diabetes	C5	86	13	1.8	0.0282
Crohn's Disease	C5	95	10	1.3	0.4499
Body Mass Index	C5	62	2	0.4	0.2402
Blood Pressure	C5	67	6	1.1	0.8219
Height	C5	230	33	1.7	1.5x10-3
Intellectual Disability	C5	188	21	1.4	0.1409
1 EGs (expressed genes) correspond to the subset of transcripts within a given category (ex. breast cancer genes) for which the average transcript per million (TPM) count was greater than 1 in NS control NPCs
2 DEGs (differentially expressed genes) represent the subset of expressed genes within a given category (ex. breast cancer genes) whose expression levels differed significantly between NS and CYFIP1KD samples (FDR-adjusted p<0.05)
3 Bolded P values denote significant overrepresentation
