# Supplementary material for: Reduced CYFIP1 in Human Neural Progenitors Results in Dysregulation of Schizophrenia and Epilepsy Gene Networks
Source: PLoS One. 2016 Jan 29;11(1):e0148039. doi: 10.1371/journal.pone.0148039 (PMC4732616; doi:10.1371/journal.pone.0148039)
Supplement: S7 Table — (XLSX) [file pone.0148039.s007.xlsx]

## Sheet: S7 Table
S7 Table. Results from gene ontology analyses for schizophrenia genes dysregulated in response to CYFIP1 knockdown.
Term	# DEGs 1	Fold Enrichment	Benjamini P 2	Rank
cell morphogenesis involved in differentiation	10	4.6	0.17	1
cell morphogenesis	11	3.7	0.2	2
cellular component morphogenesis	11	3.4	0.24	3
vesicle-mediated transport	11	2.8	0.64	4
exocytosis	5	6.1	0.75	5
cell morphogenesis involved in neuron differentiation	7	3.8	0.72	6
neuron projection morphogenesis	7	3.6	0.75	7
secretion by cell	6	4.2	0.74	8
cell projection morphogenesis	7	3.6	0.7	9
cell part morphogenesis	7	3.4	0.74	10
cell projection organization	8	3	0.73	11
neuron projection development	7	3.6	0.75	12
peptide cross-linking	3	13.1	0.75	13
secretion	6	3.5	0.8	14
biological adhesion	13	2	0.8	15
cell adhesion	13	2	0.8	16
cell-cell adhesion	6	3.5	0.79	17
axonogenesis	6	3.5	0.79	18
homophilic cell adhesion	4	5.5	0.84	19
membrane organization	7	2.7	0.87	20
cytoskeleton-dependent intracellular transport	4	4.9	0.9	21
neuron development	7	2.6	0.9	22
cytoskeleton organization	10	2	0.89	23
neuron differentiation	8	2.3	0.89	24
muscle cell differentiation	4	4.6	0.89	25
positive regulation of cytokine production	3	7.3	0.91	26
cell cycle process	13	1.7	0.93	27
establishment or maintenance of cell polarity	3	6.6	0.94	28
enzyme linked receptor protein signaling pathway	7	2.3	0.93	29
tRNA aminoacylation	3	6	0.95	30
amino acid activation	3	5.95	0.95	31
tRNA aminoacylation for protein translation	3	5.95	0.95	32
phagocytosis	3	5.46	0.97	33
1 DEGs (differentially expressed genes) represent the subset of transcripts that are schizophrenia-associated genes whose expression levels differed significantly between NS and CYFIP1KD samples (FDR-adjusted p<0.05)
2 P values are corrected for multiple comparisons; bolded P values denote significant overrepresentation
