# Supplementary material for: Reduced CYFIP1 in Human Neural Progenitors Results in Dysregulation of Schizophrenia and Epilepsy Gene Networks
Source: PLoS One. 2016 Jan 29;11(1):e0148039. doi: 10.1371/journal.pone.0148039 (PMC4732616; doi:10.1371/journal.pone.0148039)
Supplement: S8 Table — (XLSX) [file pone.0148039.s008.xlsx]

## Sheet: S8 Table
S8 Table. All significant ToppGene results for genes dysregulated in response to CYFIP1 knockdown.
Line	geneSymbol	Rank	ToppGene pValue
C2	CALM1	1	9.12068e-07
C2	SCN2B	2	1.69187e-06
C2	CLIC4	3	2.05313e-06
C2	CACNA2D3	4	6.17537e-06
C2	SNCA	5	9.16082e-06
C2	LOC102724434	6	3.18996e-05
C2	LOC101927943	7	3.18996e-05
C2	LOC100505504	8	3.18996e-05
C2	LOC100505501	9	3.18996e-05
C2	FLJ43879	10	3.18996e-05
C2	LOC100289090	11	3.18996e-05
C2	GABRA6	12	3.28372e-05
C2	VSNL1	13	4.37357e-05
C2	NR2F2-AS1	14	7.38986e-05
C2	BAIAP2-AS1	15	8.76017e-05
C2	LINC00969	16	8.76017e-05
C2	GRIN3A	17	9.18654e-05
C2	C12orf75	18	9.8481e-05
C2	ADORA1	19	0.000102824
C2	C21orf58	20	0.00010491
C2	VDAC1	21	0.000110859
C2	CACNA1G-AS1	22	0.000126126
C2	CEBPA-AS1	23	0.000126126
C2	SNHG3	24	0.000126126
C2	LINC00342	25	0.000126126
C2	LINC00327	26	0.000126126
C2	LINC01279	27	0.000126126
C2	LINC00968	28	0.000126126
C2	IQCJ-SCHIP1	29	0.000126126
C2	MIR4435-1HG	30	0.000126126
C2	HAND2-AS1	31	0.000126126
C2	LINC00152	32	0.000126126
C2	MEG3	33	0.000127144
C2	MYO15B	34	0.000150867
C2	KIAA1671	35	0.000150867
C2	RSRP1	36	0.000150867
C2	ITGB3	37	0.000158815
C2	CDK5R1	38	0.000174905
C2	KCNG2	39	0.000182269
C2	SNORD78	40	0.000200533
C2	ITPR2	41	0.000244258
C2	HES1	42	0.000253034
C2	ABCF2	43	0.000273975
C2	ATP1B3	44	0.00029059
C2	PVALB	45	0.000303365
C2	ALDH6A1	46	0.000339862
C2	JUN	47	0.000339959
C2	ACTB	48	0.000439057
C2	ALDH1B1	49	0.000467803
C2	OCA2	50	0.000483972
C2	MLC1	51	0.000555725
C2	NCS1	52	0.000589307
C2	PEA15	53	0.000650855
C2	FNDC1	54	0.00065209
C2	CDK17	55	0.000713883
C2	TENM2	56	0.000718389
C2	PLN	57	0.000729253
C2	CAV1	58	0.000764085
C2	SHISA9	59	0.000773948
C2	MCF2L2	60	0.000783848
C2	SLC1A4	61	0.000846341
C2	MYH9	62	0.000874277
C2	BCAS4	63	0.0008825
C2	PDGFRA	64	0.000886488
C2	APLP2	65	0.00088902
C2	RAI14	66	0.000917261
C2	NLGN3	67	0.000920816
C2	CCND1	68	0.000974106
C2	STK32B	69	0.00100356
C2	GOLGA8A	70	0.00100593
C2	SHC1	71	0.00102111
C2	KDR	72	0.0010602
C2	NTRK3	73	0.00106167
C2	PIK3R1	74	0.001125
C2	ELL2	75	0.00113202
C2	ABCC6	76	0.00113672
C2	FKBP4	77	0.00117524
C2	PRRT2	78	0.00120884
C2	MXRA7	79	0.00121931
C2	LTV1	80	0.00121931
C2	MACF1	81	0.00129888
C2	L1CAM	82	0.00131315
C2	RGS2	83	0.00131416
C2	C3orf58	84	0.00132838
C2	STX12	85	0.00137145
C2	RNF11	86	0.00137217
C2	DDAH1	87	0.00141493
C2	PALLD	88	0.00147895
C2	MYH10	89	0.00153168
C2	LASP1	90	0.00156882
C2	FKBP1A	91	0.0015719
C2	PLCB4	92	0.00159316
C2	HSPA8	93	0.00159713
C2	AGTR2	94	0.00160705
C2	MYL6	95	0.00163469
C2	PPME1	96	0.00176577
C2	EGR1	97	0.00177759
C2	HK1	98	0.00178382
C2	SH3BP4	99	0.00178436
C2	CCHCR1	100	0.00184153
C2	PLD2	101	0.00184815
C2	ATOH1	102	0.00186508
C2	SCG2	103	0.00189884
C2	SDPR	104	0.00196595
C2	NTM	105	0.00196699
C2	CIT	106	0.00200792
C2	S100A11	107	0.00203243
C2	ITGA2	108	0.00215813
C2	JPH2	109	0.00221153
C2	THBS1	110	0.00221198
C2	LRRC8A	111	0.00221463
C2	ITGAV	112	0.00222083
C2	ENO1	113	0.00228325
C2	NACC2	114	0.00236454
C2	TGFB1	115	0.00247987
C2	FZD4	116	0.00250701
C2	CTTNBP2	117	0.00257098
C2	ANO1	118	0.00263014
C2	EMP1	119	0.00263101
C2	NAV2	120	0.00267436
C2	THNSL2	121	0.00269829
C2	LMCD1	122	0.00274666
C2	L3MBTL1	123	0.00277877
C2	MYC	124	0.00279731
C2	ACTA2	125	0.00280984
C2	CAP1	126	0.00284664
C2	CEMIP	127	0.00284667
C2	MYL9	128	0.00291908
C2	SHISA3	129	0.00296336
C2	TTLL7	130	0.00301709
C2	LMNA	131	0.00302632
C2	HDAC6	132	0.00305613
C2	PLCD1	133	0.00307995
C2	MICAL2	134	0.00313675
C2	DST	135	0.003252
C2	SRL	136	0.00327719
C2	PTGIR	137	0.00328077
C2	MUC19	138	0.00332525
C2	DENND2A	139	0.00335781
C2	GFRA1	140	0.00336526
C2	CDC42EP2	141	0.00337642
C2	RCBTB2	142	0.00341568
C2	SLC25A25	143	0.00346651
C2	CIRBP	144	0.00349053
C2	TXNRD1	145	0.0035585
C2	TP53INP2	146	0.00356775
C2	NEFL	147	0.00357009
C2	UCHL1	148	0.00357281
C2	EBF3	149	0.00360542
C2	PFN1	150	0.00360611
C2	RALGPS1	151	0.00366291
C2	DDX21	152	0.00371828
C2	TEF	153	0.00376626
C2	AHSA1	154	0.0038094
C2	GNG7	155	0.00385356
C2	CHODL	156	0.00393441
C2	MCAM	157	0.00393521
C2	SPTBN5	158	0.00398699
C2	MYOF	159	0.00408858
C2	VMP1	160	0.00411363
C2	NAALAD2	161	0.00412065
C2	KCNMB1	162	0.00412936
C2	CPEB2	163	0.00414113
C2	CXXC5	164	0.00415597
C2	FGF1	165	0.00417803
C2	SOCS1	166	0.00419411
C2	WARS	167	0.00419489
C2	NELL1	168	0.00419722
C2	NDFIP2	169	0.00422644
C2	AKT3	170	0.00439438
C2	EBF4	171	0.00442423
C2	PHACTR3	172	0.00442677
C2	HOXD9	173	0.00443514
C2	CYFIP1	174	0.00444344
C2	EIF5AL1	175	0.00446742
C2	PDGFB	176	0.00447497
C2	RAB32	177	0.00450899
C2	CCNL2	178	0.00455236
C2	FAT4	179	0.00458921
C2	MYLK	180	0.00459549
C2	MCHR1	181	0.00465647
C2	OLFML2A	182	0.00466376
C2	MRTO4	183	0.00484561
C2	LETMD1	184	0.00491014
C2	ANXA1	185	0.00493635
C2	SLC25A27	186	0.00494365
C2	COTL1	187	0.00501064
C2	PHLDA2	188	0.00501631
C2	EPRS	189	0.00507449
C2	ZADH2	190	0.00509226
C2	ABTB2	191	0.0051324
C2	TWF1	192	0.00518094
C2	ACTN1	193	0.00521184
C2	PRKAG2	194	0.0052187
C2	ANXA2	195	0.0053661
C2	FAM160A2	196	0.00537271
C2	SPRN	197	0.0053758
C2	ENAH	198	0.00543069
C2	VCL	199	0.00545691
C2	NFKBIA	200	0.00551812
C2	KIF5B	201	0.00556366
C2	POTEE	202	0.00581338
C2	DMRT2	203	0.00582325
C2	SSPO	204	0.00587248
C2	RNPC3	205	0.00603351
C2	METRNL	206	0.00609139
C2	HEG1	207	0.00610641
C2	COL4A1	208	0.0061154
C2	ABL2	209	0.00637975
C2	EBNA1BP2	210	0.00640387
C2	SCRN2	211	0.00644345
C2	CYCS	212	0.00648433
C2	LPAR2	213	0.00655581
C2	CARF	214	0.00663583
C2	PRICKLE4	215	0.00663671
C2	GBX2	216	0.00666384
C2	GLRX2	217	0.00668983
C2	SLC18B1	218	0.00671853
C2	VWCE	219	0.00672274
C2	MSN	220	0.00682863
C2	OSR1	221	0.00685193
C2	CNTNAP3	222	0.0070275
C2	LDB2	223	0.00704505
C2	RNF152	224	0.00708203
C2	MGLL	225	0.00709556
C2	SPON2	226	0.00716829
C2	HSPB8	227	0.00717889
C2	ITGA1	228	0.00718207
C2	FAM69A	229	0.00722591
C2	ADAM19	230	0.00744276
C2	FAM26E	231	0.00746428
C2	PRDX1	232	0.0075247
C2	ARID5B	233	0.00753241
C2	GIGYF1	234	0.00763669
C2	PGPEP1	235	0.00765935
C2	TAGLN	236	0.00771317
C2	FSIP2	237	0.00771498
C2	ANKRD33	238	0.007789
C2	TMEM35	239	0.00786599
C2	CNN2	240	0.00790669
C2	SLC6A6	241	0.00798266
C2	SERPINE1	242	0.0080137
C2	SPATS2L	243	0.00810301
C2	GPATCH4	244	0.00818459
C2	NXPH3	245	0.00820674
C2	CXCL12	246	0.00822336
C2	SNED1	247	0.00823826
C2	STK38L	248	0.00824345
C2	PARP6	249	0.00825684
C2	IKZF4	250	0.00825952
C2	DCAF13	251	0.00830841
C2	CPAMD8	252	0.00840578
C2	TPM1	253	0.00840828
C2	OSTM1	254	0.00842241
C2	CDV3	255	0.00844867
C2	MIER3	256	0.00849083
C2	CD36	257	0.00852992
C2	SHMT2	258	0.00855974
C2	OGFRL1	259	0.00859923
C2	MDH2	260	0.00869281
C2	BYSL	261	0.00870475
C2	OSBPL6	262	0.00874769
C2	DCUN1D3	263	0.00888856
C2	CNTN1	264	0.00905343
C2	ZBTB48	265	0.00916655
C2	TROAP	266	0.00919275
C2	SAMD4A	267	0.00922936
C2	ZNF251	268	0.00924688
C2	SCRN1	269	0.00926707
C2	MBNL3	270	0.00926943
C2	C9orf9	271	0.00932523
C2	C1QBP	272	0.00939142
C2	FILIP1L	273	0.00939569
C2	TMEM65	274	0.00942845
C2	AKIRIN2	275	0.0094591
C2	ASUN	276	0.00960919
C2	CD44	277	0.00969525
C2	SOCS3	278	0.00975886
C2	VASP	279	0.00976925
C2	ACACB	280	0.00979812
C2	TMEM158	281	0.00991665
C2	CCDC80	282	0.00998649
C2	PLD1	283	0.0100442
C2	EHMT2	284	0.0101106
C2	SLC22A3	285	0.0101371
C2	EPG5	286	0.0102067
C2	EDARADD	287	0.0102576
C2	TRIM46	288	0.0102637
C2	NR4A1	289	0.0105394
C2	ICAM1	290	0.010598
C2	IGFBP3	291	0.0106116
C2	MUM1L1	292	0.0106171
C2	IFFO2	293	0.0106276
C2	C1orf21	294	0.0106294
C2	PDLIM1	295	0.0107057
C2	MAP3K1	296	0.0107642
C2	MPPED2	297	0.0107762
C2	EDN1	298	0.0107898
C2	RSPO3	299	0.0108533
C2	RAB38	300	0.0108567
C2	NET1	301	0.0108894
C2	MXD3	302	0.0110476
C2	BRD1	303	0.011094
C2	SPOCK3	304	0.0112148
C2	TIPARP	305	0.0112276
C2	TRAK2	306	0.0112323
C2	SLC39A14	307	0.011377
C2	TMSB4X	308	0.0114188
C2	PYGM	309	0.0114353
C2	CERKL	310	0.0114486
C2	C19orf57	311	0.0116573
C2	HOXD3	312	0.0117997
C2	GPSM3	313	0.0118925
C2	CCDC3	314	0.0119088
C2	CSRP1	315	0.0119107
C2	CA11	316	0.0120526
C2	YBX2	317	0.0120737
C2	MANF	318	0.0121914
C2	NME1	319	0.0123543
C2	UTP20	320	0.0123702
C2	NTN1	321	0.0124394
C2	ZNF395	322	0.0127018
C2	TIMM17A	323	0.0127692
C2	TMEM200C	324	0.0127927
C2	SLC35E2B	325	0.0127927
C2	SMCO3	326	0.0127927
C2	DKK3	327	0.0128977
C2	IER3	328	0.0129135
C2	BAK1	329	0.0129302
C2	RCAN1	330	0.0129947
C2	RASA3	331	0.0130381
C2	TTC27	332	0.0131
C2	ZFYVE21	333	0.0131603
C2	ZCCHC5	334	0.0131684
C2	ITPRIP	335	0.0131923
C2	CCDC86	336	0.0132869
C2	CTSV	337	0.0133398
C2	TLR4	338	0.0134183
C2	SLC7A1	339	0.0135479
C2	CORO1C	340	0.0139216
C2	RHOQ	341	0.0139451
C2	PXDC1	342	0.0140732
C2	ATXN7L2	343	0.0141683
C2	FAM131B	344	0.0141683
C2	ANGPTL1	345	0.0141997
C2	LRRFIP1	346	0.0142869
C2	ANKRD10	347	0.0143204
C2	MCL1	348	0.0146147
C2	SCUBE3	349	0.0146688
C2	SLC7A5	350	0.0147941
C2	JUNB	351	0.014878
C2	C8orf4	352	0.014952
C2	ACSL4	353	0.0149647
C2	EOGT	354	0.0151997
C2	PLAG1	355	0.015316
C2	SRF	356	0.0153341
C2	HIVEP2	357	0.0153439
C2	SLC37A4	358	0.0153474
C2	TRIM9	359	0.0153531
C2	COL4A2	360	0.0155349
C2	CDKN1A	361	0.0155952
C2	IARS	362	0.0156308
C2	TYRO3	363	0.0157911
C2	AVEN	364	0.0161107
C2	CARS	365	0.016143
C2	NARS	366	0.0161751
C2	CAV2	367	0.0162404
C2	FERMT2	368	0.0162689
C2	EMILIN3	369	0.0163047
C2	GSTM2	370	0.0163138
C2	OPTN	371	0.0164214
C2	FAM65C	372	0.0165887
C2	C3orf70	373	0.0165887
C2	PPFIBP1	374	0.016702
C2	HSPH1	375	0.0167095
C2	ATF3	376	0.0169347
C2	ZNF93	377	0.0169759
C2	ACTN4	378	0.017194
C2	KLF5	379	0.0172277
C2	HSPA9	380	0.0172513
C2	ECE1	381	0.0173597
C2	C9orf3	382	0.0174001
C2	SLC2A11	383	0.0174215
C2	PFKP	384	0.017513
C2	ZNF76	385	0.0180688
C2	TMEM26	386	0.0181955
C2	DUSP1	387	0.0182688
C2	CXCL10	388	0.0182863
C2	NQO1	389	0.0182969
C2	PPP2CB	390	0.0183123
C2	SEMA6D	391	0.0186496
C2	ADAMTS13	392	0.01885
C2	GTF2F2	393	0.0190124
C2	GADD45A	394	0.0190482
C2	PHF13	395	0.0193114
C2	ANKRD40	396	0.0193217
C2	FAM217B	397	0.0193217
C2	C9orf41	398	0.0193217
C2	IL32	399	0.0193922
C2	MYL12A	400	0.0194096
C2	PTPRJ	401	0.0198739
C2	GLIS1	402	0.0199321
C2	ANXA3	403	0.0199542
C2	ACTR3	404	0.0200648
C2	TPM4	405	0.0201487
C2	CDAN1	406	0.0204034
C2	LRIG2	407	0.0204075
C2	FLT1	408	0.0205994
C2	MTHFD1	409	0.0209386
C2	PLS3	410	0.0211014
C2	ACTR2	411	0.0211109
C2	CSRNP1	412	0.0212153
C2	TSHZ1	413	0.0219357
C2	RUSC1	414	0.0223964
C2	ACTG2	415	0.0225283
C2	FABP3	416	0.0227173
C2	PLCD4	417	0.0227188
C2	CCDC40	418	0.022923
C2	HERPUD1	419	0.0229715
C2	GLIS3	420	0.0230283
C2	GPR176	421	0.0231521
C2	AMOTL2	422	0.0232401
C2	S100A10	423	0.023278
C2	CPT1C	424	0.0233091
C2	RUNX2	425	0.0233793
C2	CDKN2B	426	0.0234376
C2	HBB	427	0.0235452
C2	GARS	428	0.0235825
C2	TIMP2	429	0.0236124
C2	DUSP5	430	0.0237742
C2	PTPRM	431	0.0237925
C2	UBE2J1	432	0.0243147
C2	ARPC5	433	0.0243699
C2	ATIC	434	0.024387
C2	CXCL1	435	0.0245867
C2	AKIRIN1	436	0.0253098
C2	SEC61G	437	0.0253397
C2	EDA	438	0.0254505
C2	PBX1	439	0.0254588
C2	AP1G2	440	0.0256717
C2	SSR3	441	0.0257843
C2	ARL4C	442	0.0260877
C2	DUSP8	443	0.0260984
C2	TERF2IP	444	0.0261138
C2	LIMA1	445	0.0261554
C2	EHD4	446	0.026173
C2	CDK7	447	0.026529
C2	CTGF	448	0.0269523
C2	SCARA5	449	0.0270033
C2	RUNX1	450	0.027357
C2	TUBB2A	451	0.0275486
C2	UGCG	452	0.0280185
C2	CNN1	453	0.0280933
C2	TLR7	454	0.0280938
C2	BCAR1	455	0.0284686
C2	KIFC3	456	0.0285634
C2	TNFRSF11B	457	0.0288975
C2	FMN1	458	0.0289239
C2	SLC26A10	459	0.0290446
C2	COL6A6	460	0.0293195
C2	YARS	461	0.029878
C2	SELT	462	0.0301672
C2	EPAS1	463	0.0304255
C2	ACSL1	464	0.0304698
C2	EPHA2	465	0.0305898
C2	KITLG	466	0.0310722
C2	RGS3	467	0.0310774
C2	RRAS2	468	0.0310938
C2	PGM5	469	0.0311654
C2	GSPT1	470	0.0311796
C2	UGP2	471	0.0321658
C2	PPOX	472	0.0321963
C2	PLCH1	473	0.0331811
C2	CCL4	474	0.0333635
C2	NFKBIZ	475	0.0334691
C2	DGKH	476	0.0336364
C2	HMGCLL1	477	0.0338303
C2	KLF7	478	0.0339622
C2	BCAT1	479	0.0342721
C2	FBN3	480	0.0345476
C2	DLK1	481	0.0345887
C2	SCD	482	0.035237
C2	KIRREL2	483	0.0353861
C2	RGMB	484	0.0354816
C2	SYTL2	485	0.0356291
C2	ARPC2	486	0.0357229
C2	ETS1	487	0.0357734
C2	CDON	488	0.0358405
C2	DUSP3	489	0.035871
C2	TTLL3	490	0.0359447
C2	BOK	491	0.0364745
C2	BAMBI	492	0.03659
C2	ENOPH1	493	0.0370969
C2	TUBB6	494	0.037401
C2	REXO2	495	0.0379645
C2	FARSA	496	0.0379965
C2	ACOT7	497	0.0381056
C2	AKR1C2	498	0.0383249
C2	TXNIP	499	0.0393998
C2	SEC61B	500	0.0394723
C2	GLIPR1	501	0.039536
C2	HBEGF	502	0.0396377
C2	AGAP1	503	0.0396532
C2	ARHGAP33	504	0.0398619
C2	COL25A1	505	0.0399773
C2	PIM1	506	0.0409767
C2	FAR2	507	0.0410025
C2	ASPN	508	0.0417867
C2	HERC5	509	0.0438128
C2	PCDH1	510	0.0439187
C2	WDR1	511	0.044296
C2	ERRFI1	512	0.0443844
C2	FBXO32	513	0.0444008
C2	FST	514	0.0448298
C2	LPCAT2	515	0.0450919
C2	MMP16	516	0.0455958
C2	THTPA	517	0.045799
C2	CCRN4L	518	0.0461441
C2	DSTN	519	0.0464755
C2	NEDD9	520	0.0466073
C2	PPAP2B	521	0.0466345
C2	APBB3	522	0.0469846
C2	AASS	523	0.0471955
C2	PDE5A	524	0.0473892
C2	HARS	525	0.0476651
C2	TNFRSF10D	526	0.049447
C2	DEPTOR	527	0.0497882
C2	ASNS	528	0.0498822
C4	APP	1	4.43606e-07
C4	MT-ATP8	2	1.54796e-05
C4	MT-ND2	3	3.87066e-05
C4	SLC8A1	4	5.37272e-05
C4	SLC1A4	5	6.69555e-05
C4	MT-ATP6	6	7.0495e-05
C4	MT-RNR1	7	8.33682e-05
C4	SLC38A1	8	0.000102009
C4	STX12	9	0.000103671
C4	FEZ1	10	0.000112952
C4	MT-RNR2	11	0.000156226
C4	AQP1	12	0.000166632
C4	PKD2	13	0.000202416
C4	MIAT	14	0.000207625
C4	S1PR3	15	0.00022613
C4	HMGN2	16	0.000248886
C4	ATP10D	17	0.000259019
C4	MACF1	18	0.000265679
C4	ABHD4	19	0.000304219
C4	GLIPR2	20	0.00033524
C4	CASP8	21	0.000346528
C4	MT-ND4L	22	0.000380902
C4	GBAS	23	0.000421421
C4	PLXDC1	24	0.000435759
C4	ANK2	25	0.000454642
C4	CPQ	26	0.000459953
C4	ATL3	27	0.000535516
C4	CYFIP1	28	0.000551712
C4	ABL2	29	0.000771687
C4	L1CAM	30	0.000902504
C4	C10orf54	31	0.000915699
C4	NRP2	32	0.000927029
C4	ATP6V0A1	33	0.000928269
C4	TBX18	34	0.00101523
C4	LRRC15	35	0.0010154
C4	EPS15	36	0.00103264
C4	ADAM23	37	0.00111562
C4	ENDOD1	38	0.00116361
C4	TIGD1	39	0.00117001
C4	ITIH5	40	0.00122986
C4	ATP8B1	41	0.00123715
C4	SRPX	42	0.00127271
C4	AMIGO2	43	0.00130152
C4	CCND1	44	0.00130823
C4	EDNRA	45	0.00135457
C4	NHS	46	0.00135609
C4	KRT80	47	0.00137923
C4	RPS6KA3	48	0.00150912
C4	C6orf120	49	0.00154415
C4	CD47	50	0.00156921
C4	TRAM2	51	0.00159494
C4	COBLL1	52	0.00161152
C4	VGLL3	53	0.00165917
C4	EGR1	54	0.00168639
C4	NABP1	55	0.00168677
C4	PGPEP1	56	0.00171363
C4	INTS9	57	0.00172403
C4	PLXNA4	58	0.00174686
C4	USP32	59	0.00188591
C4	MYNN	60	0.00191021
C4	CMYA5	61	0.00191156
C4	EPC1	62	0.00192686
C4	SLITRK4	63	0.00192975
C4	NUSAP1	64	0.00201252
C4	TMEM178A	65	0.00213164
C4	SYTL4	66	0.00214636
C4	F2RL2	67	0.0021547
C4	PDE4B	68	0.00215935
C4	TMEM159	69	0.0021619
C4	LRIG1	70	0.0023663
C4	FAM198B	71	0.00237965
C4	SEL1L3	72	0.00243485
C4	RNF145	73	0.00273401
C4	GFRA1	74	0.00274518
C4	LACC1	75	0.00277285
C4	OAF	76	0.00293226
C4	GRAMD3	77	0.00297918
C4	CASP8AP2	78	0.00315017
C4	OLFML3	79	0.00338341
C4	TXNRD1	80	0.00348291
C4	FAM129A	81	0.00363071
C4	FAM89A	82	0.00384127
C4	PLXNA2	83	0.00402978
C4	CMKLR1	84	0.00453897
C4	MKI67	85	0.00460071
C4	KIFC1	86	0.00474034
C4	FMN1	87	0.00477066
C4	SDC4	88	0.00495454
C4	CYP3A7	89	0.00511722
C4	COL21A1	90	0.00518287
C4	RTN1	91	0.00523895
C4	F3	92	0.00545068
C4	OPCML	93	0.00556978
C4	LMNB1	94	0.00560094
C4	SH3D19	95	0.00576079
C4	KIF1A	96	0.00598751
C4	RASSF2	97	0.00623465
C4	BICD1	98	0.00630337
C4	MAN2A1	99	0.00657106
C4	MAP2	100	0.00660621
C4	EXOC1	101	0.00719864
C4	CRIM1	102	0.00774218
C4	POU3F2	103	0.00814509
C4	TRIP10	104	0.00851777
C4	ELTD1	105	0.0085601
C4	ECI1	106	0.00859941
C4	SYDE2	107	0.00864362
C4	SLC22A3	108	0.00905975
C4	GALNT5	109	0.00951847
C4	DNHD1	110	0.0100475
C4	PALMD	111	0.0106635
C4	FBXO5	112	0.011042
C4	SLC20A2	113	0.0111844
C4	CENPE	114	0.0114092
C4	ECM1	115	0.0116829
C4	PLAU	116	0.011915
C4	PRC1	117	0.0119295
C4	DPP4	118	0.0123603
C4	EYA4	119	0.0127413
C4	CHST15	120	0.0128712
C4	PCDH7	121	0.0133411
C4	MCM5	122	0.015264
C4	EDN1	123	0.0160425
C4	AURKB	124	0.0164614
C4	SPTB	125	0.0171282
C4	CCNA2	126	0.017664
C4	WSCD1	127	0.0179596
C4	NPAS2	128	0.0183232
C4	ZNF423	129	0.0197329
C4	TIPARP	130	0.020218
C4	CHAF1A	131	0.0215998
C4	ATF3	132	0.022724
C4	PTPRZ1	133	0.0251257
C4	ANTXR2	134	0.0260702
C4	AKR1C3	135	0.027669
C4	AMMECR1	136	0.0282076
C4	MEOX1	137	0.0304704
C4	IL31RA	138	0.0313182
C4	IL32	139	0.0315594
C4	SPOCK1	140	0.0318444
C4	PMAIP1	141	0.03299
C4	RACGAP1	142	0.0332456
C4	MAD2L1	143	0.033801
C4	BMP7	144	0.0343283
C4	SELPLG	145	0.0351964
C4	MFGE8	146	0.0357403
C4	POMT1	147	0.0358013
C4	STEAP3	148	0.0382
C4	RRM2	149	0.0394423
C4	TMEM173	150	0.0409333
C4	THBS2	151	0.0426283
C4	GLIS3	152	0.0448531
C4	ASPN	153	0.0455808
C4	HMGB2	154	0.046098
C4	LZTS1	155	0.047515
C5	CACNA1C	1	1.85447e-09
C5	CLIC4	2	6.23062e-08
C5	CALM2	3	6.75867e-08
C5	LOC729652	4	1.28665e-07
C5	RNA5-8SP6	5	1.28665e-07
C5	LOC102724434	6	1.28665e-07
C5	LINC01001	7	1.28665e-07
C5	MIR22HG	8	3.8031e-07
C5	GNG2	9	3.89583e-07
C5	LOC101929680	10	4.04201e-07
C5	MORF4L2-AS1	11	5.99969e-07
C5	C1RL-AS1	12	5.99969e-07
C5	SNHG10	13	5.99969e-07
C5	DLGAP1-AS5	14	5.99969e-07
C5	RTEL1-TNFRSF6B	15	5.99969e-07
C5	LINC00964	16	5.99969e-07
C5	RN7SL2	17	5.99969e-07
C5	BTBD19	18	5.99969e-07
C5	SPG20-AS1	19	5.99969e-07
C5	MIR124-2HG	20	5.99969e-07
C5	RNU3P2	21	5.99969e-07
C5	LOC113230	22	5.99969e-07
C5	FLJ46906	23	5.99969e-07
C5	PTOV1-AS1	24	5.99969e-07
C5	CEBPZOS	25	5.99969e-07
C5	PKI55	26	5.99969e-07
C5	GSN-AS1	27	5.99969e-07
C5	OTUD6B-AS1	28	5.99969e-07
C5	ZEB1-AS1	29	5.99969e-07
C5	LINC00598	30	5.99969e-07
C5	KIAA1683	31	6.02813e-07
C5	LINC00265	32	7.265e-07
C5	C22orf39	33	7.265e-07
C5	SNHG1	34	7.265e-07
C5	KIAA1671	35	7.265e-07
C5	ATP1B3	36	8.32888e-07
C5	SRCIN1	37	1.42818e-06
C5	ATN1	38	2.03572e-06
C5	VPS9D1	39	2.07159e-06
C5	APLP1	40	2.21123e-06
C5	LRFN3	41	2.65607e-06
C5	FNDC1	42	2.6574e-06
C5	C14orf132	43	3.11865e-06
C5	RASSF8	44	3.13151e-06
C5	GRIN2D	45	3.204e-06
C5	RSRC2	46	3.25944e-06
C5	C6orf1	47	3.40752e-06
C5	PEA15	48	3.84921e-06
C5	GRIA4	49	3.97685e-06
C5	HN1L	50	4.02175e-06
C5	TM4SF18	51	4.90601e-06
C5	C7orf73	52	5.01667e-06
C5	PLEKHG4B	53	5.32026e-06
C5	EVI5L	54	5.45156e-06
C5	H19	55	5.52874e-06
C5	CAMK2N1	56	5.5605e-06
C5	C18orf54	57	6.04986e-06
C5	PACS2	58	6.31826e-06
C5	IGSF8	59	6.46718e-06
C5	SEPT7	60	6.74401e-06
C5	FUNDC2	61	6.8589e-06
C5	CLSTN3	62	7.08177e-06
C5	KCNIP1	63	7.14826e-06
C5	LRRN1	64	7.30133e-06
C5	HMGN2	65	7.42048e-06
C5	OLFM3	66	7.79099e-06
C5	MDFI	67	7.80471e-06
C5	RHBDD2	68	8.14491e-06
C5	EXD3	69	8.19504e-06
C5	IRF2BPL	70	8.27986e-06
C5	JPH4	71	8.33226e-06
C5	ABCA2	72	8.74791e-06
C5	IPO8	73	9.06366e-06
C5	CNTLN	74	9.17205e-06
C5	ISLR	75	9.17358e-06
C5	RTN3	76	9.32392e-06
C5	NTM	77	9.53143e-06
C5	TSN	78	9.83818e-06
C5	SEZ6L2	79	9.94482e-06
C5	SH3BP4	80	1.06792e-05
C5	ADCYAP1R1	81	1.09407e-05
C5	ARMC1	82	1.14781e-05
C5	LYNX1	83	1.15332e-05
C5	LAMP5	84	1.1614e-05
C5	YWHAE	85	1.16785e-05
C5	SLC18A3	86	1.17066e-05
C5	CAPRIN1	87	1.20115e-05
C5	SLTM	88	1.23026e-05
C5	SORCS2	89	1.25137e-05
C5	CBR4	90	1.25189e-05
C5	OLFM2	91	1.2855e-05
C5	ZNF598	92	1.28966e-05
C5	MYADM	93	1.31241e-05
C5	KIF14	94	1.31725e-05
C5	RTN4RL2	95	1.32207e-05
C5	FIGNL1	96	1.37704e-05
C5	RCN2	97	1.39281e-05
C5	SLC22A17	98	1.3971e-05
C5	NACC2	99	1.40637e-05
C5	FKRP	100	1.41532e-05
C5	THRAP3	101	1.49528e-05
C5	AIF1L	102	1.53931e-05
C5	NPAS3	103	1.54334e-05
C5	FUBP1	104	1.61074e-05
C5	NPDC1	105	1.66631e-05
C5	TOM1L2	106	1.68733e-05
C5	SPPL2B	107	1.73621e-05
C5	TRIB2	108	1.77153e-05
C5	PTPN9	109	1.77782e-05
C5	TMSB15A	110	1.80234e-05
C5	PPFIA4	111	1.81824e-05
C5	TADA2A	112	1.87211e-05
C5	VDAC3	113	1.88303e-05
C5	OLA1	114	1.93528e-05
C5	NECAB3	115	1.95171e-05
C5	USP14	116	1.99425e-05
C5	ATP5B	117	2.05554e-05
C5	CLIP2	118	2.10424e-05
C5	NAP1L1	119	2.10747e-05
C5	SYNCRIP	120	2.12432e-05
C5	TRIL	121	2.12603e-05
C5	MCTS1	122	2.13363e-05
C5	MELK	123	2.16162e-05
C5	FNIP2	124	2.16396e-05
C5	EMP2	125	2.19637e-05
C5	KDM3B	126	2.20708e-05
C5	CDC42EP2	127	2.2242e-05
C5	S100A16	128	2.22939e-05
C5	RCBTB2	129	2.28963e-05
C5	NASP	130	2.29249e-05
C5	MCAM	131	2.35313e-05
C5	MYOF	132	2.35486e-05
C5	KCTD13	133	2.38203e-05
C5	NCS1	134	2.38628e-05
C5	TRAF7	135	2.40735e-05
C5	MYRF	136	2.4394e-05
C5	MLC1	137	2.4596e-05
C5	SCARA3	138	2.48105e-05
C5	FAM109A	139	2.51642e-05
C5	NIF3L1	140	2.53182e-05
C5	VASN	141	2.54165e-05
C5	CDC42EP1	142	2.55304e-05
C5	MOXD1	143	2.61238e-05
C5	TPRKB	144	2.62007e-05
C5	SLC1A1	145	2.62506e-05
C5	C14orf166	146	2.64749e-05
C5	CHODL	147	2.64823e-05
C5	VEZF1	148	2.66039e-05
C5	TBC1D9B	149	2.6899e-05
C5	PLEKHH2	150	2.71815e-05
C5	ELMOD1	151	2.80856e-05
C5	ARHGEF40	152	2.89786e-05
C5	SVEP1	153	2.91031e-05
C5	EIF5AL1	154	2.9156e-05
C5	DMWD	155	2.95682e-05
C5	NACA	156	2.99049e-05
C5	KAZALD1	157	2.99119e-05
C5	ZDHHC8	158	2.99844e-05
C5	PIN4	159	2.99971e-05
C5	CENPV	160	3.00629e-05
C5	SSC5D	161	3.03514e-05
C5	DLGAP1	162	3.07441e-05
C5	MZT1	163	3.10029e-05
C5	DBF4B	164	3.11124e-05
C5	OLFML2A	165	3.12431e-05
C5	SRSF12	166	3.14544e-05
C5	TMEM181	167	3.18449e-05
C5	IGFBPL1	168	3.18464e-05
C5	TNS2	169	3.22799e-05
C5	TENM2	170	3.24548e-05
C5	FGFBP3	171	3.29582e-05
C5	VDAC1	172	3.29634e-05
C5	MATR3	173	3.31114e-05
C5	SOBP	174	3.34478e-05
C5	BEND6	175	3.34539e-05
C5	EPM2AIP1	176	3.385e-05
C5	ATG2A	177	3.40493e-05
C5	MAPT	178	3.44985e-05
C5	TEX261	179	3.45215e-05
C5	LUC7L3	180	3.45377e-05
C5	CROCC	181	3.46429e-05
C5	HNRNPCL1	182	3.48643e-05
C5	TSNARE1	183	3.49334e-05
C5	NOTCH2NL	184	3.49949e-05
C5	TRIP13	185	3.50818e-05
C5	ABTB2	186	3.52685e-05
C5	CDKN3	187	3.53616e-05
C5	MDGA1	188	3.57296e-05
C5	UBXN2A	189	3.58811e-05
C5	ENTPD7	190	3.599e-05
C5	HNRNPH3	191	3.63962e-05
C5	MMS22L	192	3.67663e-05
C5	EDNRA	193	3.67797e-05
C5	CUL9	194	3.70885e-05
C5	MLLT11	195	3.71728e-05
C5	RPAP1	196	3.72535e-05
C5	SKA3	197	3.72592e-05
C5	TMEM100	198	3.73624e-05
C5	DRP2	199	3.76683e-05
C5	ELFN1	200	3.7921e-05
C5	SEC22C	201	3.80787e-05
C5	ZBTB4	202	3.82389e-05
C5	POLQ	203	3.89579e-05
C5	TRMT5	204	3.93805e-05
C5	TBC1D17	205	3.95952e-05
C5	DEPDC1	206	3.98852e-05
C5	SH3BP1	207	3.99637e-05
C5	ARGLU1	208	4.00404e-05
C5	GSG2	209	4.01943e-05
C5	PTPN23	210	4.06118e-05
C5	MCMBP	211	4.09462e-05
C5	CTIF	212	4.0988e-05
C5	SLC38A10	213	4.14403e-05
C5	BRI3BP	214	4.18247e-05
C5	RAD51AP1	215	4.1912e-05
C5	CSPG4	216	4.20727e-05
C5	FBXL12	217	4.23705e-05
C5	SSPO	218	4.24825e-05
C5	CPNE5	219	4.31963e-05
C5	BAG5	220	4.35516e-05
C5	CDK18	221	4.36166e-05
C5	LRP1	222	4.37349e-05
C5	DHX34	223	4.40094e-05
C5	ERH	224	4.40599e-05
C5	ZNF512B	225	4.42729e-05
C5	RAB29	226	4.50548e-05
C5	IGDCC4	227	4.50717e-05
C5	ASPM	228	4.54165e-05
C5	KIF24	229	4.59363e-05
C5	HIRIP3	230	4.60942e-05
C5	NYNRIN	231	4.66761e-05
C5	PIF1	232	4.6697e-05
C5	ZDHHC6	233	4.67371e-05
C5	NUCKS1	234	4.69875e-05
C5	AEBP1	235	4.70506e-05
C5	PPP4R2	236	4.70844e-05
C5	HAX1	237	4.72854e-05
C5	UHRF2	238	4.79601e-05
C5	ABHD17B	239	4.80306e-05
C5	KIF18B	240	4.80878e-05
C5	TMEM8A	241	4.82192e-05
C5	ASF1B	242	4.82401e-05
C5	SETD3	243	4.85294e-05
C5	SCAMP5	244	4.88532e-05
C5	HAUS1	245	4.89662e-05
C5	CEP170B	246	4.90224e-05
C5	VIPR1	247	4.9448e-05
C5	HNRNPDL	248	4.97596e-05
C5	USP33	249	5.04844e-05
C5	FOPNL	250	5.06785e-05
C5	LRRC55	251	5.08974e-05
C5	RASSF4	252	5.0967e-05
C5	ADORA1	253	5.10199e-05
C5	ZFP91	254	5.11961e-05
C5	ATHL1	255	5.14711e-05
C5	CASP16	256	5.18626e-05
C5	C1orf86	257	5.22034e-05
C5	FCGRT	258	5.23923e-05
C5	GAS2L3	259	5.27852e-05
C5	ANP32B	260	5.27899e-05
C5	RTTN	261	5.31259e-05
C5	FAM69A	262	5.32148e-05
C5	ZNF367	263	5.33089e-05
C5	TMEM214	264	5.34577e-05
C5	SHANK3	265	5.42064e-05
C5	OTUD4	266	5.43313e-05
C5	VGLL3	267	5.43342e-05
C5	TBC1D32	268	5.57563e-05
C5	CKAP2	269	5.57777e-05
C5	SASS6	270	5.64927e-05
C5	PGPEP1	271	5.69154e-05
C5	RNF219	272	5.71653e-05
C5	RAD18	273	5.73714e-05
C5	MRRF	274	5.73784e-05
C5	CAPN15	275	5.76257e-05
C5	PARPBP	276	5.804e-05
C5	RNF31	277	5.90379e-05
C5	AUNIP	278	5.98424e-05
C5	GPBP1	279	6.00201e-05
C5	CALB2	280	6.02094e-05
C5	FAM60A	281	6.05035e-05
C5	SCN7A	282	6.07292e-05
C5	PLBD2	283	6.15135e-05
C5	CDCA3	284	6.17294e-05
C5	PM20D2	285	6.24473e-05
C5	CYHR1	286	6.32027e-05
C5	MFSD12	287	6.33553e-05
C5	TECPR1	288	6.35635e-05
C5	PNRC2	289	6.41214e-05
C5	FOXP2	290	6.44959e-05
C5	OPRK1	291	6.49473e-05
C5	KCNK2	292	6.50026e-05
C5	YTHDC1	293	6.53706e-05
C5	NUSAP1	294	6.57384e-05
C5	CWC22	295	6.6117e-05
C5	HAUS6	296	6.62038e-05
C5	WDHD1	297	6.65585e-05
C5	FAM64A	298	6.66075e-05
C5	RANBP6	299	6.7668e-05
C5	CARD10	300	6.85325e-05
C5	CEP44	301	6.88076e-05
C5	FBRS	302	6.88715e-05
C5	VWA1	303	6.92485e-05
C5	SDF4	304	6.96807e-05
C5	LENG8	305	6.99942e-05
C5	TROAP	306	7.01846e-05
C5	ZNF85	307	7.31263e-05
C5	ZDHHC11	308	7.34162e-05
C5	SPEG	309	7.47384e-05
C5	NTRK2	310	7.47706e-05
C5	HP1BP3	311	7.56684e-05
C5	SZT2	312	7.60254e-05
C5	E2F8	313	7.6798e-05
C5	HINT1	314	7.71268e-05
C5	TMEM119	315	7.73131e-05
C5	NSMF	316	7.73377e-05
C5	TUSC5	317	7.74285e-05
C5	CERCAM	318	7.77471e-05
C5	FAM168B	319	7.78595e-05
C5	G2E3	320	7.78704e-05
C5	CEP95	321	7.83642e-05
C5	CEP295	322	7.83642e-05
C5	TSC22D2	323	7.84674e-05
C5	ANP32E	324	7.88753e-05
C5	ZSWIM8	325	7.95286e-05
C5	AGTPBP1	326	7.97026e-05
C5	TMX2	327	8.12527e-05
C5	AMZ2	328	8.16667e-05
C5	FAM65A	329	8.31861e-05
C5	HSP90AA1	330	8.34688e-05
C5	TTLL5	331	8.41292e-05
C5	LGALS3BP	332	8.42408e-05
C5	HSBP1	333	8.44468e-05
C5	LDLRAD4	334	8.48125e-05
C5	PRKACB	335	8.52181e-05
C5	CTNND1	336	8.60995e-05
C5	CCDC25	337	8.63004e-05
C5	MAST4	338	8.67728e-05
C5	METTL9	339	8.68167e-05
C5	FAM195A	340	8.68167e-05
C5	KHNYN	341	8.68167e-05
C5	YTHDF3	342	8.68167e-05
C5	IFI44L	343	8.79495e-05
C5	ZMYM4	344	8.83896e-05
C5	NCAPG2	345	8.84204e-05
C5	ZNF605	346	8.851e-05
C5	ZBTB7B	347	8.98013e-05
C5	ZNF146	348	8.98632e-05
C5	KIF26B	349	9.01187e-05
C5	ANKRD32	350	9.0187e-05
C5	LZIC	351	9.03264e-05
C5	KIAA0101	352	9.06662e-05
C5	NETO2	353	9.1013e-05
C5	CASD1	354	9.26748e-05
C5	ZBED5	355	9.29787e-05
C5	C11orf58	356	9.32448e-05
C5	FAM98B	357	9.32987e-05
C5	SMU1	358	9.32987e-05
C5	HNRNPLL	359	9.35825e-05
C5	ATXN1	360	9.43779e-05
C5	SHCBP1	361	9.47722e-05
C5	MXD3	362	9.4978e-05
C5	TSFM	363	9.59909e-05
C5	PPP1R8	364	9.71241e-05
C5	KIAA1143	365	9.73341e-05
C5	CAMTA2	366	9.93029e-05
C5	SPARCL1	367	0.000100048
C5	YBX2	368	0.000100373
C5	ATP13A2	369	0.000100571
C5	C17orf75	370	0.000101328
C5	ABCE1	371	0.000102173
C5	NCKAP5L	372	0.000103161
C5	BCL7A	373	0.000104025
C5	CCDC154	374	0.000104045
C5	SLC35G6	375	0.000104399
C5	TMEM69	376	0.000104399
C5	TSPAN11	377	0.000104399
C5	KIAA1644	378	0.000104399
C5	KCTD3	379	0.000105147
C5	TARDBP	380	0.000105531
C5	ZBTB9	381	0.000105941
C5	ZBTB26	382	0.000105941
C5	ZNF414	383	0.000105941
C5	SEPT10	384	0.000106099
C5	RTL1	385	0.000108941
C5	ALDH9A1	386	0.000109291
C5	CBWD1	387	0.000110926
C5	PITPNM1	388	0.000112414
C5	PODXL	389	0.000112429
C5	ARMCX5	390	0.000112838
C5	MLLT6	391	0.000112996
C5	CKAP2L	392	0.000113479
C5	EFCC1	393	0.000115154
C5	CCDC149	394	0.000117039
C5	C4orf46	395	0.000117039
C5	ANKS3	396	0.000117039
C5	FAM118B	397	0.000117039
C5	ZDHHC13	398	0.000117235
C5	PTGFRN	399	0.000117613
C5	SOX13	400	0.000120684
C5	PHLDA3	401	0.000120852
C5	TENM4	402	0.000121813
C5	PHF6	403	0.000123186
C5	EMILIN1	404	0.000123744
C5	TMEM258	405	0.000124893
C5	TPBGL	406	0.000124893
C5	TMEM194A	407	0.000124893
C5	GAREML	408	0.000124893
C5	TMEM170B	409	0.000124893
C5	C19orf60	410	0.000125635
C5	CMSS1	411	0.000125635
C5	ABHD8	412	0.000127291
C5	C2orf69	413	0.00012758
C5	UBTD2	414	0.00012758
C5	PRR11	415	0.00012758
C5	FBXL16	416	0.00012758
C5	JPH2	417	0.000127673
C5	DMPK	418	0.000130862
C5	CIT	419	0.000131775
C5	HSPB11	420	0.000132271
C5	MBTD1	421	0.000135192
C5	PIEZO1	422	0.000140226
C5	FAM43A	423	0.000141436
C5	CCDC34	424	0.000141436
C5	C7orf57	425	0.000141436
C5	FAM149A	426	0.000141436
C5	CCDC169	427	0.000141436
C5	C2CD4C	428	0.000141436
C5	SCRIB	429	0.000149607
C5	ARMC4	430	0.000152927
C5	KIAA1524	431	0.000153742
C5	GNAI3	432	0.00015484
C5	LRRN2	433	0.000156081
C5	MKI67	434	0.000160422
C5	GNG4	435	0.000160928
C5	CHRNA1	436	0.000162234
C5	ACTA2	437	0.000164516
C5	UQCRB	438	0.00016753
C5	FAM43B	439	0.000169032
C5	KIAA1522	440	0.000169032
C5	SS18L2	441	0.000169032
C5	CCDC150	442	0.000169032
C5	CCDC117	443	0.000169032
C5	C8orf76	444	0.000169032
C5	CCDC18	445	0.000169032
C5	ATXN7L3B	446	0.000169032
C5	WDR62	447	0.000170458
C5	PHF14	448	0.000171222
C5	SASH1	449	0.000173162
C5	TSHZ2	450	0.000174457
C5	STRN	451	0.000177774
C5	MYL9	452	0.000178256
C5	DVL3	453	0.000180387
C5	FAM175B	454	0.000181058
C5	SLC16A12	455	0.000181747
C5	TTYH3	456	0.000187289
C5	DESI2	457	0.000187826
C5	KIF1A	458	0.000192044
C5	EHD2	459	0.000192988
C5	PBK	460	0.000197048
C5	FGFRL1	461	0.000202882
C5	APBA1	462	0.000203564
C5	PANX1	463	0.000205316
C5	AP2B1	464	0.000206187
C5	SLC38A2	465	0.000207419
C5	DDAH2	466	0.000207865
C5	SLC12A4	467	0.00021052
C5	FAM111B	468	0.000213072
C5	BICD1	469	0.000215867
C5	RBM41	470	0.000217873
C5	ZNF35	471	0.000222049
C5	OPCML	472	0.000232216
C5	TMEM259	473	0.000233196
C5	ABCC1	474	0.000234441
C5	ZNF521	475	0.000235127
C5	NAV3	476	0.000240352
C5	CAMK1D	477	0.000244654
C5	RBFOX2	478	0.000246146
C5	FRMPD4	479	0.000248234
C5	DVL1	480	0.000249727
C5	CTTN	481	0.000253368
C5	SLC38A3	482	0.000262648
C5	NELL1	483	0.000265116
C5	ATP6V1D	484	0.000267635
C5	COQ4	485	0.000269149
C5	HMGB3	486	0.000271981
C5	KLHL23	487	0.000275876
C5	NDUFB3	488	0.000277182
C5	ASCL1	489	0.000277376
C5	SERPINF1	490	0.00028235
C5	ST8SIA4	491	0.000283907
C5	CCDC77	492	0.000287574
C5	COPS2	493	0.000289261
C5	TXNDC17	494	0.000290646
C5	CLPTM1	495	0.000295044
C5	EMID1	496	0.000298582
C5	LRPAP1	497	0.000302927
C5	HMCN1	498	0.000314693
C5	ILF2	499	0.000315621
C5	COTL1	500	0.000317367
C5	SLC39A13	501	0.000322995
C5	UQCRQ	502	0.000326727
C5	CYFIP1	503	0.000328125
C5	SERBP1	504	0.000333473
C5	POSTN	505	0.000340094
C5	SUMO2	506	0.000340841
C5	CDC25C	507	0.000342317
C5	HPS1	508	0.000342686
C5	CP	509	0.000347603
C5	SULF1	510	0.000351402
C5	TPM3	511	0.000352531
C5	RAB11A	512	0.000353235
C5	ARL6IP1	513	0.000353569
C5	XPO1	514	0.000356085
C5	CBLN2	515	0.000363555
C5	ALDH3B1	516	0.000367585
C5	CLU	517	0.000370731
C5	CBX1	518	0.000372234
C5	SLC6A8	519	0.000375205
C5	CEP55	520	0.000376865
C5	XRCC5	521	0.000379539
C5	GDAP1	522	0.000380165
C5	SQSTM1	523	0.00038231
C5	LDLR	524	0.000382743
C5	CHAF1B	525	0.000386772
C5	SOX8	526	0.000390017
C5	FAM20C	527	0.000390337
C5	MYH9	528	0.000390798
C5	RYR3	529	0.000400994
C5	ATP1B1	530	0.000404957
C5	XRCC6	531	0.000404994
C5	MEAF6	532	0.000409143
C5	BAZ1B	533	0.000416172
C5	INF2	534	0.000416745
C5	TMEM63A	535	0.000417707
C5	MARCKS	536	0.000430373
C5	FAM126A	537	0.000445846
C5	C1orf112	538	0.000450795
C5	ATP6AP1	539	0.000455107
C5	KHDRBS1	540	0.000456159
C5	CBX3	541	0.000458752
C5	TCF19	542	0.000467961
C5	SYT2	543	0.000476749
C5	COPB2	544	0.000480154
C5	PSD	545	0.000480508
C5	PRC1	546	0.000481842
C5	ADCY4	547	0.000482583
C5	L1CAM	548	0.000484942
C5	HTRA1	549	0.000485747
C5	SULF2	550	0.000492873
C5	OXSR1	551	0.000497059
C5	ARL5B	552	0.000511444
C5	PPP4R1	553	0.000512081
C5	ARRDC3	554	0.000512991
C5	ZWINT	555	0.000514056
C5	TRIM22	556	0.000514357
C5	USP13	557	0.000515921
C5	DNM1	558	0.000520972
C5	ARHGEF1	559	0.000523621
C5	MYO18A	560	0.000534295
C5	TMEM237	561	0.000536689
C5	SUMO3	562	0.000540257
C5	MAP2K1	563	0.000541312
C5	COX7C	564	0.000541653
C5	NOTCH1	565	0.000542838
C5	PPP6C	566	0.00055177
C5	HSPD1	567	0.000556461
C5	PRG4	568	0.000556827
C5	MEGF8	569	0.000562957
C5	CPAMD8	570	0.000569153
C5	BCLAF1	571	0.000570362
C5	PPP1CC	572	0.000570546
C5	TMSB10	573	0.000585574
C5	KNSTRN	574	0.000585742
C5	SPAG5	575	0.000595505
C5	MEX3C	576	0.000596435
C5	HSP90AB1	577	0.000612931
C5	NCOR2	578	0.00061481
C5	TYMS	579	0.00061569
C5	DHFR	580	0.000620502
C5	CCDC78	581	0.000622085
C5	EHBP1	582	0.000630447
C5	SAMD4A	583	0.000633378
C5	SLCO2B1	584	0.000653086
C5	RPA2	585	0.000655129
C5	LMTK2	586	0.000663696
C5	LIMCH1	587	0.000675876
C5	RTKN2	588	0.000676229
C5	IPO11	589	0.000682581
C5	PI15	590	0.000693188
C5	NUP35	591	0.000703587
C5	HLA-A	592	0.000706126
C5	GRINA	593	0.000709059
C5	GPR124	594	0.000709972
C5	CCND1	595	0.000711664
C5	DPP7	596	0.000714634
C5	TACO1	597	0.000716179
C5	LGR5	598	0.000716602
C5	UQCRC2	599	0.000720535
C5	NPC1	600	0.000723724
C5	ADAMTS7	601	0.00072584
C5	CILP	602	0.000735441
C5	UBR7	603	0.000748461
C5	MAPKBP1	604	0.000748515
C5	METTL7A	605	0.000751451
C5	HNRNPA2B1	606	0.000751633
C5	DTL	607	0.000757097
C5	WSCD1	608	0.000758433
C5	PXDN	609	0.000777265
C5	AGRN	610	0.000788433
C5	KSR1	611	0.000789714
C5	ORAI2	612	0.00080398
C5	SET	613	0.000813625
C5	EGR2	614	0.000821391
C5	MCM7	615	0.000821738
C5	UCP2	616	0.000833624
C5	PSMC2	617	0.000837177
C5	GOLGA2	618	0.000838179
C5	SAP30L	619	0.00084573
C5	ECT2	620	0.000862142
C5	BZW1	621	0.000868078
C5	TIPARP	622	0.000879568
C5	PPP2CA	623	0.000885709
C5	LHPP	624	0.000886297
C5	CHAF1A	625	0.000905175
C5	FKBP10	626	0.000916084
C5	SERPINE2	627	0.000917798
C5	SORBS1	628	0.000927973
C5	NET1	629	0.000932348
C5	KDM4B	630	0.00093541
C5	EGR1	631	0.000945122
C5	IER3	632	0.000947398
C5	TOX3	633	0.000947613
C5	SLC13A5	634	0.000953967
C5	FHOD3	635	0.000959588
C5	SBF1	636	0.00096975
C5	NUP107	637	0.000970089
C5	MEGF10	638	0.000976639
C5	DAPK3	639	0.000982625
C5	PPP1CB	640	0.000986915
C5	BOC	641	0.000991113
C5	DCAF12	642	0.000997885
C5	SLC29A2	643	0.00101377
C5	TIMM44	644	0.00101931
C5	WNK2	645	0.00102273
C5	SUV39H1	646	0.00102916
C5	ACSF3	647	0.0010298
C5	PHYKPL	648	0.00103152
C5	CDCA2	649	0.00103759
C5	ZNF469	650	0.00105048
C5	RFWD3	651	0.00105269
C5	CDKN1B	652	0.00105649
C5	CTSV	653	0.00105948
C5	NTN1	654	0.00106318
C5	TUBB	655	0.00107236
C5	ADAMTS10	656	0.00108178
C5	KIF23	657	0.00108389
C5	CERKL	658	0.00108533
C5	DNER	659	0.00109259
C5	CORO1C	660	0.00110683
C5	SCUBE3	661	0.00110918
C5	PAFAH1B3	662	0.0011096
C5	PLXND1	663	0.00111576
C5	TRIM9	664	0.00111855
C5	LMO7	665	0.00112905
C5	ACADM	666	0.00113325
C5	HNRNPD	667	0.00113566
C5	KLF2	668	0.0011388
C5	DEK	669	0.00115078
C5	PFDN5	670	0.00117945
C5	DAB2	671	0.00118386
C5	CELSR3	672	0.00119381
C5	HEPH	673	0.00120896
C5	PPFIBP1	674	0.00121031
C5	CCT8	675	0.00121495
C5	FAM167A	676	0.00122194
C5	GOLPH3	677	0.00123795
C5	YWHAQ	678	0.00123866
C5	KLC1	679	0.00123898
C5	GART	680	0.00124699
C5	TRIP6	681	0.00124847
C5	ZIC3	682	0.00126255
C5	TGFB1	683	0.00126568
C5	CLASRP	684	0.00127593
C5	TMEM59L	685	0.00127791
C5	ZNF93	686	0.001278
C5	ENO1	687	0.00128292
C5	RDX	688	0.00128433
C5	CAT	689	0.00128565
C5	CCNG2	690	0.0012899
C5	SP3	691	0.00130207
C5	RTF1	692	0.00130301
C5	CELSR1	693	0.00131293
C5	FBLIM1	694	0.00132644
C5	NUP37	695	0.00132852
C5	LMNA	696	0.00133658
C5	CREB3L1	697	0.00133781
C5	BAIAP2	698	0.00135348
C5	PHB	699	0.00137235
C5	GFRA1	700	0.00137253
C5	BCAM	701	0.00137399
C5	RPS6KA4	702	0.00138553
C5	AMMECR1	703	0.00139233
C5	WFS1	704	0.00140195
C5	CTSD	705	0.00141048
C5	CNBP	706	0.00142074
C5	FURIN	707	0.00147348
C5	PTGES3	708	0.00148227
C5	FN1	709	0.00148742
C5	PHLDB1	710	0.00149832
C5	NISCH	711	0.00150655
C5	CDC5L	712	0.00152764
C5	LMF1	713	0.00152912
C5	TGFB2	714	0.00152949
C5	CSDE1	715	0.00153214
C5	ABCC10	716	0.00153971
C5	RGMA	717	0.00154182
C5	SLC2A11	718	0.00154343
C5	IRF3	719	0.00154732
C5	MAPK8IP3	720	0.00155705
C5	PARK7	721	0.0015738
C5	VAT1	722	0.00158585
C5	WDR13	723	0.00159287
C5	MEOX1	724	0.00159495
C5	SEPT5	725	0.00161365
C5	DGKD	726	0.00161419
C5	RGS16	727	0.00163269
C5	PTPRU	728	0.00164069
C5	FCGBP	729	0.00165304
C5	VAT1L	730	0.00165865
C5	CSRNP1	731	0.00167387
C5	EIF2AK1	732	0.00167804
C5	THBS4	733	0.00171927
C5	NAE1	734	0.00172879
C5	CCBL2	735	0.00173015
C5	SEPT4	736	0.00174935
C5	CSNK2A1	737	0.00175192
C5	ANK1	738	0.00177796
C5	RBL1	739	0.00178502
C5	PLXNA1	740	0.00178658
C5	EPHA3	741	0.00179674
C5	MAP2K6	742	0.00183607
C5	UTP6	743	0.00184666
C5	PTPRS	744	0.00185123
C5	CPLX2	745	0.00185602
C5	LIMK1	746	0.00185899
C5	CRKL	747	0.00187625
C5	CKAP5	748	0.00188252
C5	MAD2L2	749	0.0019222
C5	NUP43	750	0.00194504
C5	KIF20B	751	0.00196222
C5	FARSB	752	0.00200138
C5	SLC25A13	753	0.00201386
C5	LDHB	754	0.00202012
C5	FAF1	755	0.00204386
C5	RBBP4	756	0.00205751
C5	PLXNB2	757	0.00205906
C5	PTPRM	758	0.00210682
C5	TPX2	759	0.0021111
C5	CCT4	760	0.00216272
C5	PARP1	761	0.00216293
C5	KCNMB1	762	0.002198
C5	NEK2	763	0.00220881
C5	PFN1	764	0.0022112
C5	CDK2	765	0.00223737
C5	SSH1	766	0.00227302
C5	ARFGAP1	767	0.00230161
C5	MYH7B	768	0.00232591
C5	MED20	769	0.00235226
C5	FLNB	770	0.00235259
C5	TNPO1	771	0.00236161
C5	GLO1	772	0.00236316
C5	ARPP19	773	0.00239709
C5	PAICS	774	0.00239791
C5	CEP70	775	0.0023982
C5	CARD8	776	0.00239914
C5	MBOAT7	777	0.00239921
C5	CCDC40	778	0.00241115
C5	PDLIM7	779	0.00245628
C5	ARL4C	780	0.00247253
C5	NFATC4	781	0.00250543
C5	SRP9	782	0.00250646
C5	TRIO	783	0.0025128
C5	H2AFY	784	0.00251961
C5	KIFC3	785	0.00252344
C5	TOP2A	786	0.00252346
C5	CAND1	787	0.00256022
C5	MBOAT2	788	0.00261491
C5	PLK4	789	0.00267914
C5	CBX5	790	0.00268001
C5	HAAO	791	0.00268989
C5	ATAD2	792	0.00270182
C5	ENSA	793	0.00270692
C5	PMEPA1	794	0.00271547
C5	CDC27	795	0.00271887
C5	WNT7B	796	0.00272384
C5	SP1	797	0.0027343
C5	NKD2	798	0.00275189
C5	MYBL2	799	0.00277073
C5	PAM16	800	0.00277268
C5	BIRC5	801	0.00280318
C5	PEBP1	802	0.00287235
C5	SHC2	803	0.00287274
C5	VBP1	804	0.0028869
C5	HSPB1	805	0.00294145
C5	CDC20	806	0.00294223
C5	DNAJC8	807	0.00294379
C5	CNN1	808	0.00294609
C5	TCERG1	809	0.00296495
C5	QPRT	810	0.00298678
C5	RPS23	811	0.00299968
C5	NUP50	812	0.00300119
C5	EXOC3	813	0.00300346
C5	RERG	814	0.00302209
C5	KIFC1	815	0.00303946
C5	PRR5	816	0.00305381
C5	TACR2	817	0.00305891
C5	ITGA5	818	0.00306377
C5	CTDSP2	819	0.00306876
C5	DDX18	820	0.00307688
C5	HNRNPM	821	0.00308051
C5	PMP22	822	0.00308705
C5	EFEMP2	823	0.00309234
C5	SEPHS1	824	0.00310427
C5	ADH5	825	0.0031106
C5	SNRPB2	826	0.00311347
C5	RPL24	827	0.00316576
C5	DLX2	828	0.00316603
C5	EIF4EBP2	829	0.00316635
C5	FLNC	830	0.00317745
C5	RPL27	831	0.00319434
C5	ARPC1A	832	0.00319437
C5	NEK6	833	0.0032127
C5	RPL23	834	0.00323336
C5	GPC1	835	0.0032437
C5	KLC2	836	0.00325622
C5	LMNB1	837	0.00329077
C5	CRB2	838	0.00329736
C5	MYLK	839	0.00330934
C5	PLD3	840	0.00333736
C5	SRP54	841	0.00341607
C5	NCBP1	842	0.00341737
C5	PLCH1	843	0.00345392
C5	MGLL	844	0.00346617
C5	PLK3	845	0.00347755
C5	TUBA1B	846	0.00350246
C5	CRHBP	847	0.00352439
C5	RTKN	848	0.00355594
C5	MSN	849	0.00356112
C5	MCM2	850	0.00356215
C5	CUL3	851	0.00361902
C5	GUK1	852	0.0036287
C5	PTPLB	853	0.00363739
C5	OGDHL	854	0.00364324
C5	ECI2	855	0.00365738
C5	RGS12	856	0.00366953
C5	DTYMK	857	0.00371544
C5	RFC5	858	0.00373336
C5	ARHGAP11A	859	0.00374809
C5	RRBP1	860	0.00375747
C5	HNRNPK	861	0.00377293
C5	MRPS14	862	0.00377597
C5	EIF5B	863	0.00380395
C5	BRCA1	864	0.00380701
C5	TERF1	865	0.00383779
C5	RPL38	866	0.00388053
C5	POLE2	867	0.003905
C5	DOCK3	868	0.00390545
C5	COL1A2	869	0.00392225
C5	ZEB2	870	0.00395839
C5	TUBGCP3	871	0.00396363
C5	KNTC1	872	0.00397671
C5	TM7SF2	873	0.00397886
C5	PI4K2B	874	0.00402457
C5	KIF4A	875	0.00402835
C5	IGF2R	876	0.0040937
C5	CDC25A	877	0.00410812
C5	LEMD2	878	0.00411222
C5	NDE1	879	0.00414228
C5	RFC4	880	0.00417272
C5	RCC1	881	0.004173
C5	SNX4	882	0.00418897
C5	TCIRG1	883	0.00428379
C5	MGRN1	884	0.00430404
C5	POLA2	885	0.00435327
C5	BRCA2	886	0.00436323
C5	LTBP1	887	0.00437316
C5	AURKA	888	0.00437636
C5	ERCC6L	889	0.0043937
C5	TTF2	890	0.00439533
C5	PRIM1	891	0.00442353
C5	MFAP4	892	0.00444283
C5	GPSM1	893	0.0044529
C5	HIST3H2A	894	0.00445375
C5	SLC4A3	895	0.00445902
C5	SUMO1	896	0.00446688
C5	GAS2	897	0.00446818
C5	CCNB1	898	0.00446947
C5	DYNC1I2	899	0.00448557
C5	PPIH	900	0.00449028
C5	CCNB2	901	0.00451918
C5	DEPDC1B	902	0.00453897
C5	EIF5	903	0.00453993
C5	BAIAP3	904	0.00457014
C5	PTPRF	905	0.00459012
C5	DHX15	906	0.00460257
C5	PPIA	907	0.00460926
C5	PNPLA7	908	0.00462124
C5	VEGFB	909	0.00464565
C5	CDCA5	910	0.00465734
C5	RHOV	911	0.0046908
C5	COL5A3	912	0.0047027
C5	NUDT21	913	0.00470291
C5	LRP10	914	0.00472049
C5	HJURP	915	0.00473691
C5	IGF2	916	0.00476434
C5	PRDX1	917	0.00477941
C5	KIF18A	918	0.00483424
C5	NDC80	919	0.0048366
C5	SLCO3A1	920	0.00484117
C5	NCAPD2	921	0.00493684
C5	DHX9	922	0.00496547
C5	KIF2C	923	0.00498737
C5	KIF20A	924	0.00499135
C5	ZNF703	925	0.00501247
C5	CHST11	926	0.00504861
C5	NOP58	927	0.00506519
C5	POU3F2	928	0.00506908
C5	DNAJB11	929	0.00509779
C5	MRVI1	930	0.00510371
C5	EXOSC8	931	0.0051304
C5	KPNA2	932	0.00516265
C5	COL12A1	933	0.00516984
C5	EIF4H	934	0.00517964
C5	CHPF2	935	0.00518303
C5	BUB1	936	0.00519746
C5	ST6GAL2	937	0.00520194
C5	ITGB5	938	0.00521438
C5	CD44	939	0.00522282
C5	APBB3	940	0.00523722
C5	H2AFV	941	0.00524674
C5	EPB41	942	0.00525958
C5	SATB1	943	0.00526377
C5	RBMXL1	944	0.00526489
C5	MED21	945	0.00529896
C5	DNASE2	946	0.00530519
C5	COL6A2	947	0.00530853
C5	PTN	948	0.0053139
C5	MYO1B	949	0.00533109
C5	GTSE1	950	0.00534676
C5	MYO1C	951	0.00534686
C5	PSMD1	952	0.00537815
C5	COL3A1	953	0.00539625
C5	SUPT16H	954	0.0053998
C5	NAA50	955	0.00540225
C5	CENPI	956	0.00542426
C5	TNFRSF10D	957	0.00543168
C5	NUF2	958	0.00549631
C5	ATG4D	959	0.00551964
C5	PIP4K2B	960	0.0055299
C5	RPL30	961	0.00553052
C5	UBE2R2	962	0.0055313
C5	NONO	963	0.00555332
C5	LAPTM4B	964	0.00555762
C5	SPC24	965	0.0056237
C5	ATG9A	966	0.00562552
C5	CHMP3	967	0.00562605
C5	COL1A1	968	0.00563644
C5	PRPF4B	969	0.00564876
C5	TEAD3	970	0.005676
C5	KIF15	971	0.00568621
C5	S100A6	972	0.00568819
C5	BRD7	973	0.00571595
C5	TIMELESS	974	0.00573217
C5	MAN2B2	975	0.00574297
C5	ANP32A	976	0.00581243
C5	TOM1	977	0.00584392
C5	CHST2	978	0.00585318
C5	NCL	979	0.00589192
C5	AHRR	980	0.00590313
C5	RPS25	981	0.00595863
C5	CDK4	982	0.00596191
C5	HNRNPH2	983	0.00597736
C5	COL6A1	984	0.00599624
C5	SPC25	985	0.0060141
C5	COL16A1	986	0.0060198
C5	FTL	987	0.00604678
C5	SEPT2	988	0.00605651
C5	TAF5	989	0.00606198
C5	FKBP9	990	0.00611706
C5	SYNJ2	991	0.00616323
C5	LIN54	992	0.00616619
C5	ZYX	993	0.00617146
C5	NRAS	994	0.00619187
C5	SH2D3C	995	0.00622849
C5	ARHGAP6	996	0.0062319
C5	SF3B6	997	0.00625492
C5	DCPS	998	0.0062979
C5	FASN	999	0.00630749
C5	CBX4	1000	0.00630801
C5	RAN	1001	0.00631464
C5	SF3B3	1002	0.00637374
C5	LSM3	1003	0.00640652
C5	BUB3	1004	0.00641664
C5	RNF138	1005	0.00644261
C5	SMC4	1006	0.00645498
C5	GMNN	1007	0.00647798
C5	ZNF266	1008	0.00648302
C5	XRCC4	1009	0.00649548
C5	LPPR3	1010	0.00653861
C5	ACP1	1011	0.0065411
C5	E2F3	1012	0.0065517
C5	APEX1	1013	0.00661421
C5	SLC34A3	1014	0.0066419
C5	SKA2	1015	0.00673074
C5	SKA1	1016	0.00673074
C5	RPP30	1017	0.00675552
C5	PATL1	1018	0.00676421
C5	PRPF38A	1019	0.00679136
C5	BRIX1	1020	0.00683312
C5	RRM1	1021	0.00695711
C5	MRPL1	1022	0.00702471
C5	RBMX	1023	0.00703481
C5	AHCTF1	1024	0.00705292
C5	DECR2	1025	0.00710996
C5	PCSK7	1026	0.00711675
C5	LRP5	1027	0.00712329
C5	UBE2E3	1028	0.0071356
C5	MCM3	1029	0.00714308
C5	ST3GAL1	1030	0.00719182
C5	VPRBP	1031	0.0072013
C5	CENPK	1032	0.00720872
C5	IMMP2L	1033	0.00722986
C5	ACADVL	1034	0.00723153
C5	EZH2	1035	0.00725701
C5	FAT1	1036	0.00730823
C5	ETV1	1037	0.00730869
C5	PER3	1038	0.00732469
C5	PKIG	1039	0.00732741
C5	RPS6	1040	0.0073428
C5	SAE1	1041	0.00738709
C5	CDK1	1042	0.00739664
C5	CENPO	1043	0.00748214
C5	CD200	1044	0.00760109
C5	ACTL6A	1045	0.00764668
C5	SIN3B	1046	0.00767546
C5	ZNF724P	1047	0.00767623
C5	FBXO5	1048	0.00767656
C5	SSBP1	1049	0.0077169
C5	MRPL27	1050	0.00778151
C5	NOTCH3	1051	0.00780224
C5	MYO9B	1052	0.00781276
C5	SLC7A5	1053	0.00783525
C5	GDF11	1054	0.0078687
C5	ARHGAP19	1055	0.00791798
C5	SNRPD1	1056	0.00792688
C5	RBBP7	1057	0.00792955
C5	FOSL2	1058	0.00795069
C5	FABP7	1059	0.00799265
C5	EIF2S1	1060	0.00802891
C5	MRPL35	1061	0.00803762
C5	FGF14	1062	0.00805469
C5	EIF4E2	1063	0.00805992
C5	DERA	1064	0.0080644
C5	MIS18BP1	1065	0.00813544
C5	LRAT	1066	0.00824742
C5	HN1	1067	0.00824985
C5	WAPAL	1068	0.00828303
C5	CDCA7	1069	0.00830754
C5	AHR	1070	0.00832889
C5	MMP2	1071	0.00837091
C5	HMGB1	1072	0.00838341
C5	CDH20	1073	0.00842035
C5	C17orf70	1074	0.00847952
C5	STMN1	1075	0.00851935
C5	DKK3	1076	0.00855215
C5	TOP1	1077	0.00856216
C5	HMGN1	1078	0.00858668
C5	NOL6	1079	0.00858977
C5	DSN1	1080	0.00863014
C5	GEMIN6	1081	0.00866492
C5	ENG	1082	0.00872216
C5	TMSB4X	1083	0.0087635
C5	HAT1	1084	0.00882241
C5	B3GAT1	1085	0.00892374
C5	NOTCH2	1086	0.00893436
C5	GSTCD	1087	0.00894189
C5	CC2D1A	1088	0.00894702
C5	ZNF738	1089	0.00895427
C5	PPM1G	1090	0.00896879
C5	EGR3	1091	0.00898487
C5	ZNF772	1092	0.00899368
C5	BUD31	1093	0.00904076
C5	PIP5K1C	1094	0.00904924
C5	ECSIT	1095	0.00909413
C5	CENPA	1096	0.00909798
C5	CDK5RAP2	1097	0.00916848
C5	NPM1	1098	0.00923899
C5	SREBF2	1099	0.00924043
C5	PLEC	1100	0.00926506
C5	B3GALT2	1101	0.00934295
C5	RPS3	1102	0.00935828
C5	RAP1GDS1	1103	0.00936417
C5	LPPR2	1104	0.00936598
C5	WEE1	1105	0.00940876
C5	HNRNPU	1106	0.00942019
C5	TDP2	1107	0.0094308
C5	ZNF92	1108	0.00946448
C5	COL4A2	1109	0.00954338
C5	SMARCA5	1110	0.00956194
C5	HNRNPC	1111	0.00958422
C5	CRTC1	1112	0.00964783
C5	UBA2	1113	0.00966854
C5	SEMA3A	1114	0.00970057
C5	RPS18	1115	0.00970076
C5	REV1	1116	0.00970188
C5	NUDT15	1117	0.00973082
C5	BMPR1A	1118	0.00973219
C5	BTG2	1119	0.00975019
C5	CENPN	1120	0.00984766
C5	MIB2	1121	0.00993018
C5	UTP18	1122	0.00995833
C5	ZNF436	1123	0.00999496
C5	ZNF664	1124	0.0100537
C5	E2F2	1125	0.0100538
C5	HDAC2	1126	0.0100875
C5	NPR3	1127	0.0100977
C5	RAD51	1128	0.0101072
C5	NUP205	1129	0.0101724
C5	FKBP5	1130	0.010228
C5	CHPF	1131	0.0103134
C5	PNPLA6	1132	0.0103136
C5	SRSF7	1133	0.010327
C5	RHOB	1134	0.0103686
C5	MYO3A	1135	0.0103758
C5	TNFRSF25	1136	0.0104081
C5	EEF1A2	1137	0.0104169
C5	SRSF3	1138	0.0104814
C5	ADAM12	1139	0.0104989
C5	CENPU	1140	0.0105059
C5	PCDHGA3	1141	0.0105131
C5	CDKN1A	1142	0.0105365
C5	ADAMTS14	1143	0.0105432
C5	CALB1	1144	0.0106365
C5	ID3	1145	0.0106432
C5	CD37	1146	0.0107002
C5	PDC	1147	0.010706
C5	CSE1L	1148	0.0107464
C5	PSAP	1149	0.0109534
C5	WISP1	1150	0.0110204
C5	CPSF3	1151	0.0110428
C5	UBE2T	1152	0.0111757
C5	CEBPG	1153	0.0112047
C5	CLK1	1154	0.0112248
C5	USP39	1155	0.0112578
C5	PPP2R5A	1156	0.0113217
C5	TRPM4	1157	0.0116276
C5	PCDHGB4	1158	0.0116346
C5	AURKB	1159	0.0116358
C5	ZNF253	1160	0.0117272
C5	CENPL	1161	0.0117719
C5	PXN	1162	0.011815
C5	SLC2A6	1163	0.0118314
C5	RNF25	1164	0.0118801
C5	CCNA2	1165	0.0119693
C5	SGOL2	1166	0.0120365
C5	CDC45	1167	0.0120439
C5	RSL24D1	1168	0.012285
C5	RPS14	1169	0.0123845
C5	MAFF	1170	0.0125085
C5	MCM10	1171	0.0126499
C5	KARS	1172	0.0128527
C5	PDS5A	1173	0.0128897
C5	CD14	1174	0.0129825
C5	ABLIM1	1175	0.0130074
C5	LAMB2	1176	0.0130806
C5	PLXNA3	1177	0.0130918
C5	KRT18	1178	0.0130941
C5	TRIM71	1179	0.0132083
C5	SSRP1	1180	0.0132689
C5	CD96	1181	0.0132995
C5	NLRC5	1182	0.013328
C5	PCOLCE	1183	0.0135676
C5	ETNK2	1184	0.0135903
C5	RPL11	1185	0.0136267
C5	ZNF300	1186	0.0138515
C5	ZNF100	1187	0.0138515
C5	POR	1188	0.0138635
C5	SEPT11	1189	0.013886
C5	H2AFZ	1190	0.0139964
C5	SEMA3D	1191	0.0140271
C5	CCNB1IP1	1192	0.0140533
C5	GINS1	1193	0.0141128
C5	DLGAP5	1194	0.0141522
C5	HMGA2	1195	0.0142028
C5	MMP14	1196	0.0145519
C5	DIO2	1197	0.0145897
C5	CAPN1	1198	0.0145967
C5	UBE2C	1199	0.0147054
C5	PNPLA3	1200	0.0149925
C5	TCEA1	1201	0.0150411
C5	CKS2	1202	0.0152042
C5	SRSF1	1203	0.0152965
C5	ACTG2	1204	0.0153113
C5	MND1	1205	0.0153374
C5	PLK1	1206	0.0154008
C5	SNAPC4	1207	0.0155204
C5	TIMP2	1208	0.0158109
C5	S100A10	1209	0.0158145
C5	SVIL	1210	0.0158595
C5	CCT5	1211	0.0158872
C5	GRN	1212	0.0159028
C5	AQP5	1213	0.0159817
C5	LBR	1214	0.0161288
C5	ADH1B	1215	0.016592
C5	MSH2	1216	0.0166989
C5	SEMA6B	1217	0.0169213
C5	CDKN2B	1218	0.0169546
C5	COL9A1	1219	0.017008
C5	RUNX2	1220	0.0171887
C5	ACAP3	1221	0.017297
C5	UNC5B	1222	0.0174577
C5	FOXO1	1223	0.0174933
C5	CDCA8	1224	0.0175063
C5	NCAPH	1225	0.0176025
C5	THOC1	1226	0.0176371
C5	YAP1	1227	0.0176391
C5	DNMT1	1228	0.0177558
C5	GSN	1229	0.0178379
C5	TXNDC12	1230	0.0179022
C5	SFRP2	1231	0.0183172
C5	IPPK	1232	0.0183643
C5	USP1	1233	0.0186572
C5	NIPBL	1234	0.0186731
C5	BHLHE40	1235	0.0188551
C5	HIP1	1236	0.0189267
C5	COL8A1	1237	0.0192214
C5	CAPZA1	1238	0.0192624
C5	CD274	1239	0.0193973
C5	INHBA	1240	0.019399
C5	FOXM1	1241	0.0194567
C5	ANTXR2	1242	0.0195012
C5	PABPC1L	1243	0.0195144
C5	MTHFD1	1244	0.0195492
C5	SMC2	1245	0.0197128
C5	SLC35D1	1246	0.0198366
C5	FOLH1	1247	0.0200309
C5	POLK	1248	0.0200422
C5	PCNA	1249	0.0200456
C5	TSC22D3	1250	0.0201571
C5	AXL	1251	0.0203254
C5	HNRNPA3	1252	0.0203537
C5	RPA1	1253	0.0203604
C5	CTGF	1254	0.0203963
C5	LOXL2	1255	0.0204725
C5	CS	1256	0.0205197
C5	DGKQ	1257	0.0207365
C5	PDE6B	1258	0.0208713
C5	SOX5	1259	0.0211234
C5	CCT2	1260	0.021185
C5	PBX1	1261	0.0212256
C5	RACGAP1	1262	0.0213616
C5	GPSM2	1263	0.0213809
C5	PLA2G6	1264	0.0213866
C5	LIF	1265	0.0215097
C5	MBD2	1266	0.0215877
C5	HSPG2	1267	0.0216339
C5	VRK1	1268	0.021749
C5	RASGRP3	1269	0.0218593
C5	ME1	1270	0.0219689
C5	PLOD3	1271	0.0220307
C5	MAD2L1	1272	0.0221213
C5	SPOCK1	1273	0.022575
C5	SRSF2	1274	0.0227748
C5	ID1	1275	0.0229143
C5	PLOD1	1276	0.022957
C5	BMP7	1277	0.0230651
C5	NFIX	1278	0.0233939
C5	XRCC2	1279	0.0235195
C5	KDM1A	1280	0.0235657
C5	LGALS3	1281	0.0236163
C5	SLC9A3R2	1282	0.0238438
C5	INPPL1	1283	0.0241982
C5	EPHA2	1284	0.024589
C5	ESD	1285	0.0246896
C5	GDI2	1286	0.0248029
C5	YARS	1287	0.024817
C5	BLM	1288	0.0249148
C5	MSH6	1289	0.0253117
C5	DLK1	1290	0.0254262
C5	ZIC1	1291	0.0255568
C5	PIGT	1292	0.0255815
C5	PSMA4	1293	0.0259085
C5	DUSP3	1294	0.0260506
C5	SLC22A15	1295	0.0261015
C5	RUNX1	1296	0.0261238
C5	DBI	1297	0.0267618
C5	DCP2	1298	0.0268173
C5	IL7R	1299	0.027623
C5	MYB	1300	0.0276955
C5	RRM2	1301	0.027723
C5	TAPBP	1302	0.0278952
C5	COL5A1	1303	0.0288497
C5	ANLN	1304	0.0289224
C5	COL18A1	1305	0.0290359
C5	COL23A1	1306	0.029176
C5	GNPAT	1307	0.0293913
C5	FHL2	1308	0.0296158
C5	DDR1	1309	0.0296339
C5	ANGPTL4	1310	0.0296357
C5	CNOT1	1311	0.029645
C5	THBS2	1312	0.0300826
C5	TXNIP	1313	0.0301624
C5	MCM4	1314	0.0304775
C5	ENTPD2	1315	0.0305272
[truncated: 85 more rows]
