# Supplementary material for: Reduced CYFIP1 in Human Neural Progenitors Results in Dysregulation of Schizophrenia and Epilepsy Gene Networks
Source: PLoS One. 2016 Jan 29;11(1):e0148039. doi: 10.1371/journal.pone.0148039 (PMC4732616; doi:10.1371/journal.pone.0148039)
Supplement: S9 Table — (XLSX) [file pone.0148039.s009.xlsx]

## Sheet: S9 Table
S9 Table. Clinical information for BP1-2 deletion and BP1-2 neutral subjects from which lymphoblastoid cell lines were generated.
Sample ID	Where Cell Line Created	15q11.2 status	Age at Collection	Gender	Diagnosis
					(from subject enrollment survey)
24.001	Albert Einstein College of Medicine	deletion	13	M	autism, ADHD, speech/language delays, aortic valve stenosis
32.200	Albert Einstein College of Medicine	neutral	38	M	none
35.100	Albert Einstein College of Medicine	deletion	33	F	learning disability, dyslexia
37.100	Albert Einstein College of Medicine	deletion	42	F	ADD/ADHD, bipolar disorder, depression, learning disability, anxiety
40.100	Albert Einstein College of Medicine	neutral	38	F	depression
50.100	Albert Einstein College of Medicine	neutral	40	F	none
11017.p1	Simon's Simplex Collection	neutral	4	M	autism
11047.p1	Simon's Simplex Collection	neutral	10	M	autism
11073.p1	Simon's Simplex Collection	neutral	9	M	autism
11265.p1	Simon's Simplex Collection	deletion	14	M	autism
11429.p1	Simon's Simplex Collection	deletion	11	M	autism
11470.p1	Simon's Simplex Collection	neutral	8	M	autism
11792.p1	Simon's Simplex Collection	deletion	10	M	autism
12499.p1	Simon's Simplex Collection	deletion	6	M	autism
