# Supplementary material for: Reduced CYFIP1 in Human Neural Progenitors Results in Dysregulation of Schizophrenia and Epilepsy Gene Networks
Source: PLoS One. 2016 Jan 29;11(1):e0148039. doi: 10.1371/journal.pone.0148039 (PMC4732616; doi:10.1371/journal.pone.0148039)
Supplement: S10 Table — (XLSX) [file pone.0148039.s010.xlsx]

## Sheet: S10 Table
S10 Table. List of primers used for qPCR.
Gene	Forward (5'-3')	Reverse (5'-3')
CYFIP1	CTAGAATCAAAGTACGCCCCG	TGACCTCAAACATGGACAGG
CCND1	TCCTCTCCAAAATGCCAGAG	GGCGGATTGGAAATGAACTT
GFRA1	GACTCCTGCAAGACGAATTACA	GCTGCTGACAGACCTTGACT
GPR133	AACAGCAGCAACCGAGTCTT	AGGTGAGGTTTCCTCTCGTG
L1CAM	CAGAGGTTCCAGGGCATCTA	GGCTTCACTGTCTCCTTTGG
PGPEP1	AGGAAGGCGGTGGTAGTGA	TCCTGAACTGCAATCCAACTG
TIPARP	TAGGGACCACTTTGGATGGA	TCCACATCATAAATCGAACCTC
B2M	GCTCGCGCTACTCTCTCTTT	CAATGTCGGATGGATGAAAC
